# Supplementary material for: Description of Virulent Factors and Horizontal Gene Transfers of Keratitis-Associated Amoeba Acanthamoeba Triangularis by Genome Analysis
Source: Pathogens. 2020 Mar 16;9(3):217. doi: 10.3390/pathogens9030217 (PMC7157575; doi:10.3390/pathogens9030217)
Supplement: Supplementary file 1 [file pathogens-09-00217-s001.zip]

Archive with 11 entries (10 files):
- Supplementary Table 1.xlsx
- __MACOSX/
- __MACOSX/._Supplementary Table 1.xlsx
- Supplementary data.docx
- __MACOSX/._Supplementary data.docx
- Supplementary Table 3.xlsx
- __MACOSX/._Supplementary Table 3.xlsx
- Supplementary Table 2.xlsx
- __MACOSX/._Supplementary Table 2.xlsx
- Supplementary Table 4.xlsx
- __MACOSX/._Supplementary Table 4.xlsx
