# Supplementary material for: Description of Virulent Factors and Horizontal Gene Transfers of Keratitis-Associated Amoeba Acanthamoeba Triangularis by Genome Analysis
Source: Pathogens. 2020 Mar 16;9(3):217. doi: 10.3390/pathogens9030217 (PMC7157575; doi:10.3390/pathogens9030217)
Supplement: Supplementary file 1 [file pathogens-09-00217-s001.zip › Supplementary Table 3.xlsx]

## Sheet: Feuil1
BLASTp hits with organism belonging to giant viruses
		Gene identification	Annotation	Best blast hit with giant viruses
		g400.t1	hypothetical protein	Acanthamoeba castellanii medusavirus
		g684.t1	F-box domain	Pandoravirus quercus
		g2899.t1	hypothetical protein LCMAC201_04430	Marseillevirus LCMAC201
		g5338.t1	Morn repeat protein	Pandoravirus inopinatum
		g7205.t1	hypothetical protein pmac_cds_34	Pandoravirus macleodensis
		g7860.t1	hypothetical protein pqer_cds_677	Pandoravirus quercus
		g8581.t1	hypothetical protein	Tupanvirus deep ocean
		g9192.t1	GIY-YIG nuclease	Catovirus CTV1
		g9888.t1	Ser/Thr protein kinase	Pithovirus sibericum
		g10142.t1	Signal peptidase I	Pandoravirus macleodensis
		g11460.t1	hypothetical protein pneo_cds_110	Pandoravirus neocaledonia
		g12615.t1	hypothetical protein pqer_cds_120	Pandoravirus quercus
		g12780.t1	hypothetical protein	Tupanvirus deep ocean
		g13957.t1	hypothetical protein pneo_cds_908	Pandoravirus neocaledonia
		g14640.t1	ubiquitin	Pithovirus LCPAC302
		g16945.t1	Methyltransferase	Pandoravirus neocaledonia
		g18302.t1	histidine phosphatase superfamily branch 1	Marseillevirus LCMAC103
		g18404.t1	Ribonuclease BN, tRNA processing enzyme	Pandoravirus quercus
		g18874.t1	Ser/Thr protein kinase	Pithovirus sibericum
		g20070.t1	hypothetical protein ml_222	Mollivirus sibericum
		g20542.t1	hypothetical protein pneo_cds_260	Pandoravirus neocaledonia
		g20543.t1	Transp Tc5 C superfamily incomplete domain	Pandoravirus macleodensis
		g20626.t1	Serine/threonine protein kinase	Pandoravirus salinus
		g20777.t1	Ribonucleoside-diphosphate reductase small chain	Pandoravirus quercus
		g20822.t1	Ribonucleoside-diphosphate reductase small chain	Pandoravirus quercus
		g22128.t1	hypothetical protein psal_cds_27	Pandoravirus salinus
		g22385.t1	hypothetical protein	Acanthamoeba castellanii medusavirus
		g22386.t1	BTB/POZ domain-containing protein	Acanthamoeba castellanii medusavirus
		g22387.t1	hypothetical protein	Acanthamoeba castellanii medusavirus
		g23573.t1	hypothetical protein pqer_cds_333	Pandoravirus quercus
		g23626.t1	hypothetical protein	Acanthamoeba polyphaga mimivirus
		g23877.t1	hypothetical protein	Acanthamoeba castellanii medusavirus
		g25935.t1	GIY-YIG nuclease	Catovirus CTV1
		g26048.t1	Metallophosphatase	Pandoravirus macleodensis
		g30646.t1	hypothetical protein psal_cds_27	Pandoravirus salinus

## Sheet: Feuil2
BLASTp hits with organism belonging to bacteria and fungi
		Gene identification	Annotation	Best blast hit with bacteria and fungus
		g7078.t1	hypothetical protein	Legionella pneumophila
		g10028.t1	hypothetical protein	Legionella pneumophila
		g2512.t1	sel1 repeat family protein	Acinetobacter sp. ANC 4105
		g4865.t1	cell envelope integrity protein TolA	Acinetobacter apis
		g6433.t1	DNA cytosine methyltransferase	Acinetobacter baumannii
		g14849.t1	putative metal transporter	Acinetobacter baumannii
		g30019.t1	Uncharacterised protein	Acinetobacter baumannii
		g2802.t1	FAD-dependent oxidoreductase	Pseudomonas sp. Root68
		g5393.t1	FAD-dependent oxidoreductase	Pseudomonas sp. Root68
		g10915.t1	Sulfur carrier protein adenylyltransferase ThiF	Pseudomonas sp. FeS53a
		g15604.t1	MULTISPECIES: glyoxalase/bleomycin resistance/dioxygenase family protein	Pseudomonas
		g16101.t1	MULTISPECIES: glyoxalase/bleomycin resistance/dioxygenase family protein	Pseudomonas
		g17228.t1	CDGSH iron-sulfur domain-containing protein	Pseudomonas thermotolerans
		g18382.t1	GTP-binding protein	Pseudomonas sp. Irchel 3A7
		g21589.t1	GTP-binding protein	Pseudomonas sp. Pf153
		g22893.t1	aminopeptidase N, partial	Pseudomonas syringae pv. syringae FF5
		g25218.t1	hypothetical protein	Pseudomonas sp. WCHPs060039
		g25294.t1	aldehyde dehydrogenase family protein	Pseudomonas alkylphenolica
		g375.t1	hypothetical protein	Neochlamydia sp. TUME1
		g376.t1	hypothetical protein	Neochlamydia sp. TUME1
		g404.t1	hypothetical protein	Neochlamydia sp. TUME1
		g1285.t1	hypothetical protein DB44_HA00020, partial	Candidatus Protochlamydia amoebophila
		g1337.t1	hypothetical protein	Neochlamydia sp. TUME1
		g2094.t1	hypothetical protein DB44_GU00010	Candidatus Protochlamydia amoebophila
		g2613.t1	hypothetical protein	Candidatus Protochlamydia amoebophila
		g3198.t1	hypothetical protein	Neochlamydia sp. TUME1
		g3889.t1	hypothetical protein	Neochlamydia sp. TUME1
		g4649.t1	hypothetical protein DB41_AX00010	Neochlamydia sp. TUME1
		g4683.t1	hypothetical protein	Candidatus Protochlamydia amoebophila
		g4684.t1	hypothetical protein DB41_AX00010	Neochlamydia sp. TUME1
		g7925.t1	hypothetical protein DB44_GU00010	Candidatus Protochlamydia amoebophila
		g7926.t1	hypothetical protein	Neochlamydia sp. TUME1
		g7944.t1	hypothetical protein	Candidatus Protochlamydia amoebophila
		g8286.t1	hypothetical protein A3F09_04560	Chlamydiae bacterium RIFCSPHIGHO2_12_FULL_49_11
		g9293.t1	hypothetical protein	Neochlamydia sp. TUME1
		g9945.t1	hypothetical protein	Candidatus Protochlamydia amoebophila
		g10950.t1	hypothetical protein	Candidatus Protochlamydia amoebophila
		g11067.t1	hypothetical protein DB41_CA00020, partial	Neochlamydia sp. TUME1
		g12473.t1	F-box protein	Neochlamydia sp. S13
		g13625.t1	hypothetical protein	Candidatus Protochlamydia naegleriophila
		g13790.t1	hypothetical protein	Candidatus Protochlamydia amoebophila
		g14756.t1	hypothetical protein	Chlamydia suis
		g15153.t1	hypothetical protein DB44_GX00020	Candidatus Protochlamydia amoebophila
		g15975.t1	hypothetical protein	Candidatus Protochlamydia sp. R18
		g16216.t1	hypothetical protein	Neochlamydia sp. EPS4
		g16938.t1	hypothetical protein DB41_AX00010	Neochlamydia sp. TUME1
		g17848.t1	hypothetical protein	Candidatus Protochlamydia amoebophila
		g19555.t1	hypothetical protein	Candidatus Protochlamydia amoebophila
		g19556.t1	hypothetical protein DB41_AX00010	Neochlamydia sp. TUME1
		g20240.t1	hypothetical protein	Neochlamydia sp. TUME1
		g20436.t1	hypothetical protein DB41_AX00010	Neochlamydia sp. TUME1
		g21271.t1	hypothetical protein	Candidatus Protochlamydia amoebophila
		g21367.t1	hypothetical protein	Candidatus Protochlamydia amoebophila
		g21981.t1	hypothetical protein	Neochlamydia sp. TUME1
		g22438.t1	hypothetical protein DB41_AX00010	Neochlamydia sp. TUME1
		g22885.t1	F-box protein	Neochlamydia sp. EPS4
		g24164.t1	hypothetical protein DB41_AX00010	Neochlamydia sp. TUME1
		g24528.t1	hypothetical protein	Neochlamydia sp. TUME1
		g24617.t1	hypothetical protein	Candidatus Protochlamydia amoebophila
		g29385.t1	hypothetical protein DB44_GU00020	Candidatus Protochlamydia amoebophila
		g31016.t1	hypothetical protein DB44_GU00010	Candidatus Protochlamydia amoebophila
		g32218.t1	hypothetical protein DB44_HA00020, partial	Candidatus Protochlamydia amoebophila
		g1221.t1	cleavage stimulation factor subunit 2	Cryptococcus neoformans var. grubii 125.91
		g6736.t1	Mitochondrial import inner membrane translocase subunit TIM9	Cryptococcus neoformans var, neoformans B-3501A	Rhizoctonia solani]
