# Supplementary material for: Description of Virulent Factors and Horizontal Gene Transfers of Keratitis-Associated Amoeba Acanthamoeba Triangularis by Genome Analysis
Source: Pathogens. 2020 Mar 16;9(3):217. doi: 10.3390/pathogens9030217 (PMC7157575; doi:10.3390/pathogens9030217)
Supplement: Supplementary file 1 [file pathogens-09-00217-s001.zip › Supplementary Table 2.xlsx]

## Sheet: cluster
Orthologous genes of A. triangularis shared with other Acanthamoeba spp.
		gene identification	nr annotation	COG annotation
		gene 9764	hypothetical protein DCAR_026464 [Daucus carota subsp. sativus]	Catalyzes the prenylation of para-hydroxybenzoate (PHB) with an all-trans polyprenyl group. Mediates the second step in the final reaction sequence of coenzyme Q (CoQ) biosynthesis, which is the condensation of the polyisoprenoid side chain with PHB, generating the first membrane-bound Q intermediate
		gene 12799	PREDICTED: LOW QUALITY PROTEIN: developmentally-regulated GTP-binding protein 2 [Aethina tumida]	C-terminal region of MMR_HSR1 domain
		gene 6781	DEAD box RNA helicase, putative [Acanthamoeba castellanii str. Neff]	Activating signal cointegrator 1 complex subunit
		gene 30620	leucine-tRNA ligase [Acanthamoeba castellanii str. Neff]	leucine--tRNA ligase, cytoplasmic
		gene 22715	phosphoglycerate mutase family domain containing protein [Acanthamoeba castellanii str. Neff]	regulation of pentose-phosphate shunt
		gene 10477	K+ channel tetramerisation subfamily protein [Acanthamoeba castellanii str. Neff]	protein homooligomerization
		gene 20370	CBS domain containing protein [Acanthamoeba castellanii str. Neff]	cellular response to glucose starvation
		gene 5026	eukaryotic translation initiation factor 3 subunit 1like protein [Acanthamoeba castellanii str. Neff]
		gene 5667	stressinducible protein STI1-like, putative [Acanthamoeba castellanii str. Neff]	Stress-inducible protein
		gene 2997
		gene 23936	fungal Zn(2)-Cys(6) binuclear cluster domain containing protein [Acanthamoeba castellanii str. Neff]
		gene 5817	EF1 guanine nucleotide exchange domain containing protein [Acanthamoeba castellanii str. Neff]	Belongs to the EF-1-beta EF-1-delta family
		gene 16949	condensin complex component SMC1, putative [Acanthamoeba castellanii str. Neff]	Structural maintenance of chromosomes protein
		gene 2632	Hypothetical protein ACA1_155710 [Acanthamoeba castellanii str. Neff]	TATA box binding protein associated factor
		gene 12342	hydroxysteroid dehydrogenase, putative [Acanthamoeba castellanii str. Neff]	Belongs to the short-chain dehydrogenases reductases (SDR) family
		gene 11201	exocyst complex component 6, putative, partial [Acanthamoeba castellanii str. Neff]
		gene 6550	N2,N2dimethylguanosine tRNA methyltransferase [Acanthamoeba castellanii str. Neff]	N(2),N(2)-dimethylguanosine tRNA methyltransferase
		gene 14695	hypothetical protein ACA1_054280 [Acanthamoeba castellanii str. Neff]
		gene 37705
		gene 14550	DnaJ domain containing protein [Acanthamoeba castellanii str. Neff]	social behavior
		gene 5254	transporter, major intrinsic protein (MIP) superfamily protein [Acanthamoeba castellanii str. Neff]	Belongs to the MIP aquaporin (TC 1.A.8) family
		gene 18081	methyltransferase domain containing protein [Acanthamoeba castellanii str. Neff]	Methyltransferase domain
		gene 23615	hypothetical protein ACA1_282980 [Acanthamoeba castellanii str. Neff]
		gene 1424	DEAD/DEAH box helicase domain containing protein [Acanthamoeba castellanii str. Neff]	Domain of unknown function (DUF1998)
		gene 19506	gtpase-activator protein for Ras family gtpase [Acanthamoeba castellanii str. Neff]	GTPase-activator protein for Ras-like GTPases
		gene 11593	nitric oxide synthase interacting family protein [Acanthamoeba castellanii str. Neff]	negative regulation of nitric-oxide synthase activity
		gene 21232	protein kinase domain containing protein [Acanthamoeba castellanii str. Neff]	Belongs to the protein kinase superfamily. STE Ser Thr protein kinase family. STE2 subfamily
		gene 23500	THO1 protein (nuclear matrix protein p84), putative, partial [Acanthamoeba castellanii str. Neff]	THO complex subunit
		gene 22774	SH2 domain containing Signal transducer and activator of transcription, putative [Acanthamoeba castellanii str. Neff]	Signal transducer and activator of transcription
		gene 2964	ankyrin repeat domain 50, putative [Acanthamoeba castellanii str. Neff]
		gene 2969	RhoGEF domain containing protein [Acanthamoeba castellanii str. Neff]
		gene 27865	phytoene dehydrogenase [Acanthamoeba castellanii str. Neff]	Phytoene dehydrogenase
		gene 35895	protein kinase C4, partial (plastid) [Acanthamoeba castellanii]	Belongs to the protein kinase superfamily
		gene 25861	translation initiation factor IF2, putative [Acanthamoeba castellanii str. Neff]	One of the essential components for the initiation of protein synthesis. Protects formylmethionyl-tRNA from spontaneous hydrolysis and promotes its binding to the 3S ribosomal subunits. Also involved in the hydrolysis of GTP during the formation of the 7S ribosomal complex
		gene 30479	SNF7 family protein [Acanthamoeba castellanii str. Neff]	vacuolar transport
		gene 25075	angiotonin transactivated protein 1 isoform 2, putative [Acanthamoeba castellanii str. Neff]	Elongator acetyltransferase complex subunit 6
		gene 3786	mitochondrial carrier protein Rim2p/Mrs12p, putative [Acanthamoeba castellanii str. Neff]	Belongs to the mitochondrial carrier (TC 2.A.29) family
		gene 22675	tyrosine-tRNA ligase [Acanthamoeba castellanii str. Neff]	Tyrosyl-tRNA synthetase
		gene 8751	glycosyltransferase, group 1 domain containing protein [Acanthamoeba castellanii str. Neff]	Glycosyl transferases group 1
		gene 18951	GroES-like protein [Saitoella complicata NRRL Y-17804]	dehydrogenase
		gene 29209	nucleotidyltransferase domain containing protein [Acanthamoeba castellanii str. Neff]
		gene 7281	fatty acid elongase [Acanthamoeba castellanii str. Neff]	3-oxo-cerotoyl-CoA synthase activity
		gene 5738	calmodulin 1 isoform 5, putative [Acanthamoeba castellanii str. Neff]	Ca2 -binding protein (EF-Hand superfamily
		gene 5739	Calciumbinding protein NCSA, putative [Acanthamoeba castellanii str. Neff]	EF hand
		gene 11418	hypothetical protein ACA1_089020 [Acanthamoeba castellanii str. Neff]
		gene 13707	leucine rich repeat domain containing protein [Acanthamoeba castellanii str. Neff]
		gene 18254	ubiquinone/menaquinone biosynthesis methyltransferase-like protein, partial [Acanthamoeba castellanii]	ubiquinone menaquinone biosynthesis
		gene 9563	pentatricopeptide repeat domain containing protein [Acanthamoeba castellanii str. Neff]	Pentacotripeptide-repeat region of PRORP
		gene 33709	global transcription factor, putative [Acanthamoeba castellanii str. Neff]	FACT complex subunit
		gene 2410	PREDICTED: splicing factor 3A subunit 3 [Malus domestica]	Subtilase family
		gene 18650	hypothetical protein ACA1_076760 [Acanthamoeba castellanii str. Neff]
		gene 1856	COX11, putative [Acanthamoeba castellanii str. Neff]	copper ion binding
		gene 12929	hypothetical protein ACA1_245300 [Acanthamoeba castellanii str. Neff]
		gene 24441	CDPalcohol phosphatidyltransferase superfamily protein [Acanthamoeba castellanii str. Neff]
		gene 29518	hypothetical protein ACA1_357500 [Acanthamoeba castellanii str. Neff]	SANT SWI3, ADA2, N-CoR and TFIIIB'' DNA-binding domains
		gene 10565	hypothetical protein PROFUN_04600 [Planoprotostelium fungivorum]	ubiquitin conjugating enzyme activity
		gene 10324	proteintyrosine-phosphatase [Acanthamoeba castellanii str. Neff]	low molecular weight phosphotyrosine protein phosphatase
		gene 20495	von Willebrand factor, type A, putative [Acanthamoeba castellanii str. Neff]	von Willebrand factor, type A
		gene 22329	transporter, major facilitator superfamily superfamily protein [Acanthamoeba castellanii str. Neff]	Sugar (and other) transporter
		gene 20418	peroxisomal biogenesis factor 11 (pex11) protein [Acanthamoeba castellanii str. Neff]
		gene 29156	hypothetical protein ACA1_073480 [Acanthamoeba castellanii str. Neff]	glycosyl transferase family 8
		gene 15075	glutathione Stransferase kappa 1, putative, partial [Acanthamoeba castellanii str. Neff]	glutathione peroxidase activity
		gene 21035	ATPbinding cassette, sub-family D (ALD), member 1, putative [Acanthamoeba castellanii str. Neff]	very long-chain fatty acid catabolic process
		gene 3632	prephenate dehydratase [Acanthamoeba castellanii str. Neff]	Chorismate mutase. Source PGD
		gene 23763	carboxylesterase superfamily protein [Acanthamoeba castellanii str. Neff]	Belongs to the type-B carboxylesterase lipase family
		gene 7194	serine/threonine protein kinase, putative [Acanthamoeba castellanii str. Neff]	protein serine/threonine kinase activity
		gene 25802	tetratricopeptide repeat-containing protein [Acanthamoeba castellanii str. Neff]	CCR4-NOT transcription complex subunit 1
		gene 27752	phospholipase D, putative [Acanthamoeba castellanii str. Neff]	Protein kinase domain
		gene 9631	DUF4062 domain-containing protein [Deltaproteobacteria bacterium]	telomerase activity
		gene 31643	GATA zinc finger domain containing protein [Acanthamoeba castellanii str. Neff]	GATA zinc finger
		gene 12288	aspartyl aminopeptidase [Acanthamoeba castellanii str. Neff]	Aminopeptidase I zinc metalloprotease (M18)
		gene 27325	ABC transporter, ATPbinding domain containing protein [Acanthamoeba castellanii str. Neff]	ATP- binding
		gene 16735	hypothetical protein ACA1_037140 [Acanthamoeba castellanii str. Neff]
		gene 27881	Poly(3hydroxybutyrate) depolymerase [Acanthamoeba castellanii str. Neff]	Esterase PHB depolymerase
		gene 16167	Transloconassociated protein subunit gamma, putative [Acanthamoeba castellanii str. Neff]	Translocon-associated protein, gamma subunit (TRAP-gamma)
		gene 26055	rRNA metabolism protein, SBDS family [Acanthamoeba castellanii str. Neff]	mature ribosome assembly
		gene 24653	TBC domain containing protein [Acanthamoeba castellanii str. Neff]	TBCK protein kinase
		gene 11951	methyltransferase [Acanthamoeba castellanii str. Neff]
		gene 13576	tetratricopeptide repeat domain containing protein [Acanthamoeba castellanii str. Neff]	7S RNA binding
		gene 31764	peroxidase [Acanthamoeba castellanii str. Neff]	Alpha beta-hydrolase
		gene 32361	hypothetical protein ACA1_097490 [Acanthamoeba castellanii str. Neff]
		gene 3708	cyclin, Nterminal domain containing protein [Acanthamoeba castellanii str. Neff]	Belongs to the cyclin family
		gene 368	2oxoglutarate and iron-dependent oxygenase domain containing 1, putative [Acanthamoeba castellanii str. Neff]	2-oxoglutarate and iron-dependent oxygenase
		gene 17537	Molybdenum cofactor sulfurase, putative [Acanthamoeba castellanii str. Neff]	EIN3-binding F-box protein
		gene 31022	transporter, major facilitator subfamily protein [Acanthamoeba castellanii str. Neff]	transmembrane transport
		gene 1586	DnaK family superfamily protein [Acanthamoeba castellanii str. Neff]	Hsp7 protein
		gene 18869	hypothetical protein ACA1_389580 [Acanthamoeba castellanii str. Neff]
		gene 18187	zinc finger domain containing protein [Acanthamoeba castellanii str. Neff]
		gene 1783	NAD(P)H:quinone oxidoreductase [Acanthamoeba castellanii str. Neff]	Flavodoxin-like fold
		gene 17061	triacylglycerol lipase [Acanthamoeba castellanii str. Neff]	Domain of unknown function (DUF3336)
		gene 18110	RhoGEF domain containing protein [Acanthamoeba castellanii str. Neff]	Myosin. Large ATPases.
		gene 21782	23S rRNA (uracil5-)-methyltransferase RumA, putative, partial [Acanthamoeba castellanii str. Neff]	Catalyzes the formation of 5-methyl-uridine at position 1939 (m5U1939) in 23S rRNA
		gene 30141	Yip1 domain containing protein [Acanthamoeba castellanii str. Neff]	Terbinafine resistance locus protein (yip1)
		gene 6340	CROP protein [Acanthamoeba castellanii str. Neff]	Luc7-like protein 3
		gene 27289	hypothetical protein ACA1_212970 [Acanthamoeba castellanii str. Neff]	Survival of motor neuron-related-splicing factor
		gene 25924	hydrolase, putative [Acanthamoeba castellanii str. Neff]	Serine aminopeptidase, S33
		gene 16256	hypothetical protein ACA1_002510 [Acanthamoeba castellanii str. Neff]
		gene 16550	hypothetical protein ACA1_002500 [Acanthamoeba castellanii str. Neff]
		gene 3985	BTB/POZ domain containing protein [Acanthamoeba castellanii str. Neff]	Broad-Complex, Tramtrack and Bric a brac
		gene 28788	hypothetical protein ACA1_290260 [Acanthamoeba castellanii str. Neff]
		gene 23887	phosphate ABC transporter, phosphatebinding protein PstS, putative [Acanthamoeba castellanii str. Neff]	protein serine/threonine kinase activity
		gene 20167	EF hand domain containing protein [Acanthamoeba castellanii str. Neff]	negative regulation of ryanodine-sensitive calcium-release channel activity
		gene 11957	hypothetical protein SARC_04443 [Sphaeroforma arctica JP610]	C-terminal four TMM region of protein-O-mannosyltransferase
		gene 12203	3,4dihydroxy-2-butanone-4-phosphate synthase [Acanthamoeba castellanii str. Neff]	3,4-dihydroxy-2-butanone 4-phosphate synthase
		gene 5449	hypothetical protein ACA1_399730 [Acanthamoeba castellanii str. Neff]
		gene 2479	zinc finger domain containing protein [Acanthamoeba castellanii str. Neff]
		gene 2476	HECT-domain (ubiquitin-transferase) domain containing protein [Acanthamoeba castellanii str. Neff]	Hect domain protein
		gene 2472	hypothetical protein ACA1_133500 [Acanthamoeba castellanii str. Neff]
		gene 476	hypothetical protein ACA1_169740 [Acanthamoeba castellanii str. Neff]
		gene 30292	hypothetical protein ACA1_365400 [Acanthamoeba castellanii str. Neff]
		gene 22352	hypothetical protein ACA1_095710 [Acanthamoeba castellanii str. Neff]	Domain of unknown function (DUF4139)
		gene 17304	hypothetical protein ACA1_096160 [Acanthamoeba castellanii str. Neff]
		gene 3278	hypothetical protein ACA1_000560 [Acanthamoeba castellanii str. Neff]
		gene 4936	hypothetical protein ACA1_175940 [Acanthamoeba castellanii str. Neff]
		gene 27562	Tim44 family domain containing protein [Acanthamoeba castellanii str. Neff]
		gene 4197	protein kinase domain containing protein [Acanthamoeba castellanii str. Neff]	Myotubularin-like phosphatase domain
		gene 9716	methyltransferase type 11 [Nannochloropsis gaditana]
		gene 13709	calponin domain containing protein [Acanthamoeba castellanii str. Neff]
		gene 36450	hypothetical protein ACA1_156210 [Acanthamoeba castellanii str. Neff]	Domain of unknown function (DUF1768)
		gene 8970	aminoacylase 1, putative [Acanthamoeba castellanii str. Neff]	Aminoacylase-1. Source PGD
		gene 39408
		gene 38184
		gene 34064	protein kinase domain containing protein [Acanthamoeba castellanii str. Neff]	protein kinase activity
		gene 25926	translation initiation inhibitor, putative [Acanthamoeba castellanii str. Neff]	oxidation-reduction process
		gene 12834	cytosolic iron-sulfur assembly component 3 isoform X1 [Pangasianodon hypophthalmus]	Nuclear prelamin A recognition
		gene 25530	hypothetical protein ACA1_044700 [Acanthamoeba castellanii str. Neff]	HAUS augmin-like complex subunit 1
		gene 25531	hypothetical protein ACA1_044690 [Acanthamoeba castellanii str. Neff]
		gene 10691	transporter, major facilitator subfamily protein [Acanthamoeba castellanii str. Neff]	solute carrier family 22
		gene 5481	acetyltransferase, GNAT family protein [Acanthamoeba castellanii str. Neff]	acetyltransferase
		gene 5483	Cys/Met metabolism PLPdependent enzyme superfamily protein [Acanthamoeba castellanii str. Neff]	PFAM Cys Met metabolism
		gene 14915	premRNA processing factor 3 (PRP3) protein [Acanthamoeba castellanii str. Neff]	U4 U6 small nuclear ribonucleoprotein PRP3
		gene 4145	sphingosine hydroxylase [Acanthamoeba castellanii str. Neff]	Belongs to the sterol desaturase family
		gene 15071	ATP/GTP nucleotidebinding protein [Acanthamoeba castellanii str. Neff]	phosphotransferase activity, carboxyl group as acceptor
		gene 22048	hypothetical protein ACA1_226680 [Acanthamoeba castellanii str. Neff]	Zinc finger, C3HC4 type (RING finger)
		gene 10417	DnaJ domain containing protein [Acanthamoeba castellanii str. Neff]	AMMECR1
		gene 25302	CatecholO-methyltransferase domain containing protein 1, putative [Acanthamoeba castellanii str. Neff]	PFAM O-methyltransferase
		gene 11848	WH2 motif domain containing protein [Acanthamoeba castellanii str. Neff]
		gene 20339	hypothetical protein ACA1_360640 [Acanthamoeba castellanii str. Neff]
		gene 20788	hypothetical protein ACA1_377990 [Acanthamoeba castellanii str. Neff]
		gene 7643	universal stress domain containing protein [Acanthamoeba castellanii str. Neff]
		gene 10226	SRFtype transcription factor (DNA-binding and dimerization domain) domain containing protein [Acanthamoeba castellanii str. Neff]	Serum response factor
		gene 14593	hypothetical protein ACA1_065760 [Acanthamoeba castellanii str. Neff]
		gene 8337	PUL domain containing protein [Acanthamoeba castellanii str. Neff]	phospholipase A2 activator activity
		gene 17340	Nfrl, putative [Acanthamoeba castellanii str. Neff]	2 iron, 2 sulfur cluster binding
		gene 1701	Ubiquitinconjugating enzyme subfamily protein [Acanthamoeba castellanii str. Neff]	Ubiquitin-conjugating enzyme E2, catalytic domain homologues
		gene 13504	RNA ligase [Acanthamoeba castellanii str. Neff]	RNA ligase
		gene 28908	glutathione Stransferase [Acanthamoeba castellanii str. Neff]	glutathione s-transferase
		gene 21145	von Willebrand factor type A domain containing protein [Acanthamoeba castellanii str. Neff]	Putative glutamine amidotransferase
		gene 10096	dienelactone hydrolase [Acanthamoeba castellanii str. Neff]	Esterase PHB depolymerase
		gene 10098	fattyacid synthase complex protein [Acanthamoeba castellanii str. Neff]	Domain of unknown function (DUF1729)
		gene 1416	hypothetical protein ACA1_021810, partial [Acanthamoeba castellanii str. Neff]
		gene 20744	fattyacid synthase complex protein [Acanthamoeba castellanii str. Neff]	fatty acid synthase
		gene 33420	PAS domain Sbox domain containing protein [Acanthamoeba castellanii str. Neff]	Histidine kinase
		gene 23162	START domain containing protein [Acanthamoeba castellanii str. Neff]	in StAR and phosphatidylcholine transfer protein
		gene 13214	hypothetical protein ACA1_290870 [Acanthamoeba castellanii str. Neff]
		gene 13215	chaperone protein DnaJ, putative [Acanthamoeba castellanii str. Neff]	DnaJ central domain
		gene 27224	Autophagy-related protein 27 protein [Acanthamoeba castellanii str. Neff]	Mannose-6-phosphate receptor
		gene 31485	GNS1/SUR4 family protein [Acanthamoeba castellanii str. Neff]	fatty acid elongation, saturated fatty acid
		gene 12894	BTB/POZ domain containing protein [Acanthamoeba castellanii str. Neff]	BTB And C-terminal Kelch
		gene 21894	ARP2/3 complex 34 kDa subunit, putative [Acanthamoeba castellanii str. Neff]	Functions as actin-binding component of the Arp2 3 complex which is involved in regulation of actin polymerization and together with an activating nucleation-promoting factor (NPF) mediates the formation of branched actin networks
		gene 2684	hypothetical protein ACA1_171970 [Acanthamoeba castellanii str. Neff]	Phosphotransferase enzyme family
		gene 19271	hypothetical protein ACA1_054080 [Acanthamoeba castellanii str. Neff]
		gene 26574	hypothetical protein ACA1_184120 [Acanthamoeba castellanii str. Neff]	Gamma interferon inducible lysosomal thiol reductase (GILT)
		gene 29564	Hypothetical protein ACA1_184100 [Acanthamoeba castellanii str. Neff]	Uncharacterised ACR, YagE family COG1723
		gene 6737	Hsp20/alpha crystallin family protein [Acanthamoeba castellanii str. Neff]	Hsp2/alpha crystallin family
		gene 28697	transcription factor tfiib repeat domain containing protein [Acanthamoeba castellanii str. Neff]	TFIIB zinc-binding
		gene 10168	HCaRG protein [Acanthamoeba castellanii str. Neff]	COMM domain-containing protein 1
		gene 11294	TolA, putative [Acanthamoeba castellanii str. Neff]
		gene 15875	hypothetical protein ACA1_384610 [Acanthamoeba castellanii str. Neff]	Ecdysteroid kinase
		gene 14421	amyloid beta precursor proteinbinding protein 1 isoform 6, putative [Acanthamoeba castellanii str. Neff]	NEDD8 activating enzyme activity
		gene 5814	importin beta subunit [Acanthamoeba castellanii str. Neff]	ribosomal protein import into nucleus
		gene 31080	Sel1 repeatcontaining protein [Acanthamoeba castellanii str. Neff]
		gene 8790	SNARE associated Golgi protein [Acanthamoeba castellanii str. Neff]	SNARE associated Golgi protein
		gene 11990	SUMOactivating enzyme subunit 1, putative [Acanthamoeba castellanii str. Neff]	ThiF family
		gene 13406	IQGAPrelated protein [Acanthamoeba castellanii str. Neff]	RasGAP C-terminus
		gene 3083	RNA recognition motif domain containing protein [Acanthamoeba castellanii str. Neff]	U2 snRNP-associated SURP motif-containing
		gene 13496	metal cation transporter, ZIP subfamily protein [Acanthamoeba castellanii str. Neff]	carnitine:acyl carnitine antiporter activity
		gene 13495	Rap/ranGAP domain containing protein [Acanthamoeba castellanii str. Neff]	Signal-induced proliferation-associated
		gene 32597	protein kinase domain containing protein [Acanthamoeba castellanii str. Neff]
		gene 19	hypothetical protein ACA1_368240 [Acanthamoeba castellanii str. Neff]	nuclear-transcribed mRNA catabolic process, nonsense-mediated decay
		gene 15	DNA repair protein XRCC3, putative [Acanthamoeba castellanii str. Neff]	DNA repair protein XRCC3 homolog
		gene 26153	Helixloop-helix DNA-binding domain containing protein [Acanthamoeba castellanii str. Neff]
		gene 26978	hypothetical protein ACA1_202760 [Acanthamoeba castellanii str. Neff]
		gene 1462	TROVE domain containing protein [Acanthamoeba castellanii str. Neff]	TROVE domain
		gene 1452	hypothetical protein ACA1_202420 [Acanthamoeba castellanii str. Neff]
		gene 18920	membrane protein, putative [Acanthamoeba castellanii str. Neff]
		gene 9021	uncharacterized protein LOC110247949 [Exaiptasia pallida]	protein disulfide oxidoreductase activity
		gene 20265	hypothetical protein ACA1_219890 [Acanthamoeba castellanii str. Neff]	protein tyrosine phosphatase activity
		gene 18749	peptidase M16 family protein [Acanthamoeba castellanii str. Neff]	protein processing involved in protein targeting to mitochondrion
		gene 23115	leucinezipper-like transcription regulator [Acanthamoeba castellanii str. Neff]	Kelch motif
		gene 10914	hypothetical protein EGW08_005134 [Elysia chlorotica]	oligosaccharyl transferase activity
		gene 23223	hypothetical protein ACA1_040820 [Acanthamoeba castellanii str. Neff]	Protein SDE2 homolog
		gene 23225	helicase Cterminal domain containing protein [Acanthamoeba castellanii str. Neff]
		gene 5162	ubiquitin-related domain-containing protein [Protomyces lactucaedebilis]	Ubiquitin homologues
		gene 1215	dehydrogenase/reductase SDR family member 4-like [Stylophora pistillata]	Dehydrogenase reductase SDR family member
		gene 15259	hypothetical protein ACA1_366370 [Acanthamoeba castellanii str. Neff]	DNA repair protein
		gene 35696	Ras subfamily protein [Acanthamoeba castellanii str. Neff]	GTP binding
		gene 17111	aldo/keto reductase family oxidoreductase [Acanthamoeba castellanii str. Neff]	Aldo/keto reductase family
		gene 23290	dynamin domain containing protein [Acanthamoeba castellanii str. Neff]	motif in proteasome subunits, Int-6, Nip-1 and TRIP-15
		gene 4717	Beige/BEACH domain containing protein, partial [Acanthamoeba castellanii str. Neff]	Beige/BEACH domain
		gene 11493	hypothetical protein CBC52_010360 [Gammaproteobacteria bacterium TMED92]	Phytanoyl-CoA dioxygenase (PhyH)
		gene 32767	hypothetical protein ACA1_157970 [Acanthamoeba castellanii str. Neff]	Protein of unknown function (DUF4449)
		gene 17420	phytochelatin synthase, putative [Acanthamoeba castellanii str. Neff]	Phytochelatin synthase
		gene 33790	RhoGAP domain containing protein [Acanthamoeba castellanii str. Neff]	GTPase-activator protein for Rho-like GTPases
		gene 34144	methyltransferase, FkbM subfamily protein [Acanthamoeba castellanii str. Neff]	tRNA (guanine(37)-N(1))-methyltransferase activity
		gene 12746	mediator of rna polymerase ii transcription, putative [Acanthamoeba castellanii str. Neff]	regulation of transcription by RNA polymerase II
		gene 12995	leucyl aminopeptidase family protein [Rheinheimera sp. LHK132]	Belongs to the peptidase M17 family
		gene 4556	thiamine-binding protein [Nakamurella silvestris]	Thiamine-binding protein
		gene 21326	hypothetical protein ACA1_159110 [Acanthamoeba castellanii str. Neff]	SH3-binding, glutamic acid-rich protein
		gene 24468	RasGEF domain containing protein, partial [Acanthamoeba castellanii str. Neff]	guanyl-nucleotide exchange factor activity
		gene 28917	RNA-binding domain-containing protein [Acanthamoeba castellanii str. Neff]	Putative DNA-binding domain
		gene 34281	PSP, prolinerich, putative [Acanthamoeba castellanii str. Neff]	mRNA splicing, via spliceosome
		gene 10161	PREDICTED: 7-dehydrocholesterol reductase isoform X1 [Peromyscus maniculatus bairdii]	Ergosterol biosynthesis ERG4/ERG24 family
		gene 10402	Signal transduction histidine kinase [Acanthamoeba castellanii str. Neff]	Histidine Phosphotransfer domain
		gene 19142	Myosin2 heavy chain, non muscle, putative [Acanthamoeba castellanii str. Neff]	Belongs to the TRAFAC class myosin-kinesin ATPase superfamily. Myosin family
		gene 11046	gelation factor, putative [Acanthamoeba castellanii str. Neff]	Filamin/ABP28 repeat
		gene 24375	Choline/Carnitine oacyltransferase superfamily protein [Acanthamoeba castellanii str. Neff]	Belongs to the carnitine choline acetyltransferase family
		gene 38172
		gene 3352	diaminohydroxyphosphoribosylaminopyrimidine deaminase / 5-amino-6-(5-phosphoribosylamino)uracil reductase [Planoprotostelium fungivorum]	riboflavin synthase subunit alpha
		gene 14691	proteasome (prosome, macropain) 26S subunit, nonATPase, 6, putative [Acanthamoeba castellanii str. Neff]	proteasome-mediated ubiquitin-dependent protein catabolic process
		gene 15645	hypothetical protein ACA1_264340 [Acanthamoeba castellanii str. Neff]
		gene 6518	hypothetical protein ACA1_264400 [Acanthamoeba castellanii str. Neff]	RED-like protein N-terminal region
		gene 23255	ubiquitinlike modifier activating enzyme 1, putative [Acanthamoeba castellanii str. Neff]	ubiquitin activating enzyme activity
		gene 19994	hypothetical protein ACA1_272670 [Acanthamoeba castellanii str. Neff]
		gene 11707	C2 domain containing protein [Acanthamoeba castellanii str. Neff]	Ankyrin repeats (many copies)
		gene 13203	serine proteinase [Acanthamoeba castellanii str. Neff]	COG144 Subtilisin-like serine proteases
		gene 15207	Fbox domain containing protein [Acanthamoeba castellanii str. Neff]	F-Box protein
		gene 15867	Elongation factor Tu GTP-binding domain-containing protein 1, partial [Eurypyga helias]	mature ribosome assembly
		gene 12741	cytosolic thioredoxin Trx1 [Brachionus plicatilis]	protein-disulfide reductase activity
		gene 181	MORN repeatcontaining protein [Acanthamoeba castellanii str. Neff]
		gene 22784	inosine5'-monophosphate dehydrogenase [Acanthamoeba castellanii str. Neff]	Catalyzes the conversion of inosine 5'-phosphate (IMP) to xanthosine 5'-phosphate (XMP), the first committed and rate- limiting step in the de novo synthesis of guanine nucleotides, and therefore plays an important role in the regulation of cell growth
		gene 24580	3hydroxyisobutyrate dehydrogenase [Acanthamoeba castellanii str. Neff]	NAD-binding of NADP-dependent 3-hydroxyisobutyrate dehydrogenase
		gene 9647	leucine rich repeat domain containing protein [Acanthamoeba castellanii str. Neff]	Protein serine threonine phosphatase 2C
		gene 28329	MORN repeat-containing protein [Acanthamoeba castellanii str. Neff]
		gene 13252	protein kinase domain containing protein [Acanthamoeba castellanii str. Neff]	protein serine/threonine kinase activity
		gene 35391	Fbox domain containing protein [Acanthamoeba castellanii str. Neff]
		gene 2695	Afc1 protein [Physarum polycephalum]	CAAX prenyl protease
		gene 11952	hypothetical protein ACA1_382890 [Acanthamoeba castellanii str. Neff]	tRNA (adenine-N6-)-methyltransferase activity
		gene 8171	leucine rich repeat domain containing protein [Acanthamoeba castellanii str. Neff]
		gene 33708	ABC exporter, ATPbinding protein [Acanthamoeba castellanii str. Neff]	ATP-binding cassette sub-family D
		gene 22698	acylCoA synthetase [Acanthamoeba castellanii str. Neff]	AMP-binding enzyme
		gene 5980	Ubiquitinlike modifier-activating enzyme 1, putative [Acanthamoeba castellanii str. Neff]	Ubiquitin-like modifier activating enzyme 6
		gene 4114	mitogen-activated protein kinase kinase kinase [Acanthamoeba castellanii str. Neff]
		gene 6782	ARM family protein [Acanthamoeba castellanii str. Neff]	Importin-5-like
		gene 12038	short chain dehydrogenase, putative [Acanthamoeba castellanii str. Neff]	Enoyl-(Acyl carrier protein) reductase
		gene 26769	myosin head (motor domain) domain containing protein [Acanthamoeba castellanii str. Neff]	Belongs to the TRAFAC class myosin-kinesin ATPase superfamily. Myosin family
		gene 2625	protein kinase domain containing protein [Acanthamoeba castellanii str. Neff]	protein serine/threonine kinase activity
		gene 2588	eukaryotic translation initiation factor 3 subunit C-like [Lactuca sativa]	component of the eukaryotic translation initiation factor 3 (eIF-3) complex, which is involved in protein synthesis of a specialized repertoire of mRNAs and, together with other initiation factors, stimulates binding of mRNA and methionyl-tRNAi to the 4S ribosome. The eIF-3 complex specifically targets and initiates translation of a subset of mRNAs involved in cell proliferation
		gene 2537	phosphoesterase [Cavenderia fasciculata]	Acid phosphatase homologues
		gene 4051	ADP-ribosylglycohydrolase family protein [Microcoleus sp. PCC 7113]	ADP-ribosylglycohydrolase
		gene 7901	DnaJ domain containing protein [Acanthamoeba castellanii str. Neff]	Zinc-finger double-stranded RNA-binding
		gene 25449	hypothetical protein ACA1_113500 [Acanthamoeba castellanii str. Neff]	Protein of unknown function (DUF4449)
		gene 15770	dihydropteridine reductase [Acanthamoeba castellanii str. Neff]	Enoyl-(Acyl carrier protein) reductase
		gene 10576	4aminobutyrate aminotransferase [Acanthamoeba castellanii str. Neff]	Belongs to the class-III pyridoxal-phosphate-dependent aminotransferase family
		gene 17240	phosphatase [Acanthamoeba castellanii str. Neff]	Macro domain
		gene 12636	Leucinerich repeat protein lrrA, putative [Acanthamoeba castellanii str. Neff]
		gene 12034	hypothetical protein ACA1_369320 [Acanthamoeba castellanii str. Neff]	Belongs to the WD repeat coronin family
		gene 4084	CHCH domain containing protein [Acanthamoeba castellanii str. Neff]
		gene 12733	ankyrin repeat-containing protein [Acanthamoeba castellanii str. Neff]	Histone-lysine N-methyltransferase
		gene 22804	hypothetical protein ACA1_066090 [Acanthamoeba castellanii str. Neff]
		gene 9160	predicted protein [Nematostella vectensis]	dolichol biosynthetic process
		gene 25587	sphinganine1-phosphate aldolase BST1, putative [Acanthamoeba castellanii str. Neff]	Sphingosine-1-phosphate lyase 1
		gene 25512	small GTPbinding ADP-ribosylation factor [Acanthamoeba castellanii str. Neff]	Belongs to the small GTPase superfamily. Arf family
		gene 3374	hypothetical protein ACA1_067950 [Acanthamoeba castellanii str. Neff]
		gene 19107	peptidylprolyl cis-trans isomerase, putative [Acanthamoeba castellanii str. Neff]	Peptidyl-prolyl isomerase CWC27
		gene 8327	alpha/beta hydrolase fold domain containing protein [Acanthamoeba castellanii str. Neff]	Steryl acetyl hydrolase
		gene 27431	protein pns1, putative [Acanthamoeba castellanii str. Neff]	choline transmembrane transporter activity
		gene 14239	hypothetical protein ACA1_207500 [Acanthamoeba castellanii str. Neff]
		gene 12015		Protein tyrosine kinase
		gene 1349	cell wall anchor domain containing protein [Acanthamoeba castellanii str. Neff]	Domain of unknown function (DUF4397)
		gene 17719	cyclin, Nterminal domain containing protein [Acanthamoeba castellanii str. Neff]	Belongs to the cyclin family
		gene 845	hypothetical protein ACA1_177110 [Acanthamoeba castellanii str. Neff]	Belongs to the GMC oxidoreductase family
		gene 29477	hypothetical protein DDB_G0290395 [Dictyostelium discoideum AX4]
		gene 4189	Omethyltransferase [Acanthamoeba castellanii str. Neff]	Dimerisation domain
		gene 1047	jumonji domain containing 5, putative [Acanthamoeba castellanii str. Neff]	A domain family that is part of the cupin metalloenzyme superfamily.
		gene 17626	pyridoxamine 5'phosphate oxidase family superfamily protein [Acanthamoeba castellanii str. Neff]	Pyridoxamine 5'-phosphate oxidase like
		gene 15536	MULTISPECIES: thiolase domain-containing protein [Bradymonadales]	Belongs to the thiolase family
		gene 5564	inositol hexakisphosphate kinase 3 [Thraustotheca clavata]	inositol phosphate biosynthetic process
		gene 13750	glutamate decarboxylase [Acanthamoeba castellanii str. Neff]	Belongs to the group II decarboxylase family
		gene 4103	polysaccharide lyase family 8, supersandwich subfamily protein [Acanthamoeba castellanii str. Neff]	Polysaccharide lyase family 8, N terminal alpha-helical domain
		gene 30969	hypothetical protein DICPUDRAFT_98853 [Dictyostelium purpureum]
		gene 22263	hypothetical protein ACA1_189850 [Acanthamoeba castellanii str. Neff]
		gene 20738	Fbox domain containing protein [Acanthamoeba castellanii str. Neff]
		gene 8022	hypothetical protein ACA1_257020 [Acanthamoeba castellanii str. Neff]
		gene 2713	CBS domain containing protein [Acanthamoeba castellanii str. Neff]	Domain in cystathionine beta-synthase and other proteins.
		gene 17071	hypothetical protein ACA1_330330 [Acanthamoeba castellanii str. Neff]	Dopa 4,5-dioxygenase family
		gene 33189	SNARE associated Golgi protein [Acanthamoeba castellanii str. Neff]	canonical Wnt signaling pathway involved in osteoblast differentiation
		gene 3704	membrane bound O-acyl transferase family protein [Dictyostelium discoideum AX4]	Belongs to the membrane-bound acyltransferase family
		gene 3700	glycosyltransferase, group 1 domain containing protein [Acanthamoeba castellanii str. Neff]	transferase activity, transferring glycosyl groups
		gene 38763
		gene 6007	MIF4G domain containing protein [Acanthamoeba castellanii str. Neff]	Regulator of nonsense transcripts
		gene 10224	hypothetical protein ACA1_117010 [Acanthamoeba castellanii str. Neff]	Protein of unknown function, DUF488
		gene 10223	homeobox domain containing protein [Acanthamoeba castellanii str. Neff]	pre-B-cell leukemia transcription factor
		gene 29961	transloconassociated protein, putative [Acanthamoeba castellanii str. Neff]	Translocon-associated protein (TRAP), alpha subunit
		gene 28936	fungal Zn(2)-Cys(6) binuclear cluster domain containing protein [Acanthamoeba castellanii str. Neff]
		gene 24027	hypothetical protein ACA1_198450 [Acanthamoeba castellanii str. Neff]
		gene 28080	6-phosphofructokinase precursor family protein [Acanthamoeba castellanii str. Neff]	6-phosphofructokinase activity
		gene 20637	hypothetical protein ACA1_283070 [Acanthamoeba castellanii str. Neff]
		gene 29540	66-kDa stress protein p66, putative [Acanthamoeba castellanii str. Neff]	WD repeat protein
		gene 23340	hypothetical protein ACA1_068400 [Acanthamoeba castellanii str. Neff]
		gene 6646	hypothetical protein ACA1_360970 [Acanthamoeba castellanii str. Neff]	GAL4-like Zn(II)2Cys6 (or C6 zinc) binuclear cluster DNA-binding domain
		gene 5786	transcriptional regulator, Sir2 family protein [Acanthamoeba castellanii str. Neff]	NAD+ binding
		gene 1498	Gpatch domain containing protein [Acanthamoeba castellanii str. Neff]	glycine rich nucleic binding domain
		gene 17964	peptidase D, putative [Acanthamoeba castellanii str. Neff]	manganese ion binding
		gene 26731	Ubox domain containing protein [Acanthamoeba castellanii str. Neff]	SANT SWI3, ADA2, N-CoR and TFIIIB'' DNA-binding domains
		gene 11390	peptidase S8 and S53 subtilisin kexin sedolisin, putative [Acanthamoeba castellanii str. Neff]	peptidase S8 and S53, subtilisin, kexin, sedolisin
		gene 25009	hypothetical protein ACA1_215700 [Acanthamoeba castellanii str. Neff]
		gene 11843	SacI domain containing protein [Acanthamoeba castellanii str. Neff]	SacI homology domain
		gene 7701	Interferoninducible protein Gig2, putative [Acanthamoeba castellanii str. Neff]	Nodal modulator
		gene 21699	leucine rich repeat-containing protein [Acanthamoeba castellanii str. Neff]	Myotubularin-like phosphatase domain
		gene 22143	transmembrane 9 superfamily protein member 4, putative [Acanthamoeba castellanii str. Neff]	Belongs to the nonaspanin (TM9SF) (TC 9.A.2) family
		gene 13748	MAP/microtubule affinityregulating kinase [Acanthamoeba castellanii str. Neff]	Kinase associated domain 1
		gene 19891	hypothetical protein SAMD00019534_113180 [Acytostelium subglobosum LB1]
		gene 20684	HPP family protein [Acanthamoeba castellanii str. Neff]	HPP family
		gene 20652	hypothetical protein ACA1_376980 [Acanthamoeba castellanii str. Neff]
		gene 28644	hypothetical protein ACA1_130990 [Acanthamoeba castellanii str. Neff]	Rtf2 RING-finger
		gene 18232	hnRNPL/PTB/hephaestus splicing factor subfamily protein [Acanthamoeba castellanii str. Neff]	regulation of secretory granule organization
		gene 16344	nacetylglucosaminyl-phosphatidylinositol de-n-acetylase [Acanthamoeba castellanii str. Neff]	N-acetylglucosaminylphosphatidylinositol deacetylase activity
		gene 18519	BAG domain containing protein [Acanthamoeba castellanii str. Neff]
		gene 16748	steroid isomerase [Acanthamoeba castellanii str. Neff]	fatty acid elongation, saturated fatty acid
		gene 6601
		gene 1979	acylCoA dehydrogenase, putative [Acanthamoeba castellanii str. Neff]	Acyl-CoA oxidase
		gene 10330	RhoGEF domain containing protein [Acanthamoeba castellanii str. Neff]	Protein present in Fab1, YOTB, Vac1, and EEA1
		gene 24413	mitochondrial carrier protein, putative [Bodo saltans]	acyl carnitine transmembrane transport
		gene 23823	transmembrane protein, putative [Acanthamoeba castellanii str. Neff]	YhhN family
		gene 21787	anthranilate phosphoribosyltransferase [Acanthamoeba castellanii str. Neff]	Glutamine amidotransferase class-I
		gene 14306	TBC domain containing protein [Acanthamoeba castellanii str. Neff]	regulation of vesicle fusion
		gene 21283	cyclin, Nterminal domain containing protein [Acanthamoeba castellanii str. Neff]	Belongs to the cyclin family
		gene 3674	diacylglycerol oacyltransferase [Acanthamoeba castellanii str. Neff]	2-acylglycerol O-acyltransferase activity
		gene 26870	hypothetical protein ACA1_088970 [Acanthamoeba castellanii str. Neff]
		gene 27287	bZIP transcription factor domain containing protein [Acanthamoeba castellanii str. Neff]
		gene 12136	Ubiquitin fusion degradation protein 1, putative [Acanthamoeba castellanii str. Neff]	Ubiquitin fusion degradation protein
		gene 14210	glycosyltransferase family 8 protein [Acanthamoeba castellanii str. Neff]	Belongs to the glycosyltransferase 8 family
		gene 33168	saccharopine dehydrogenase, partial [Acanthamoeba castellanii str. Neff]	Saccharopine dehydrogenase
		gene 13337	PREDICTED: WD repeat-containing protein 36 isoform X2 [Struthio camelus australis]	Utp21 specific WD4 associated putative domain
		gene 29173	protein kinase domain containing protein [Acanthamoeba castellanii str. Neff]	Motif C-terminal to PAS motifs (likely to contribute to PAS structural domain)
		gene 1267	myosin head (motor domain) domain containing protein [Acanthamoeba castellanii str. Neff]	Belongs to the TRAFAC class myosin-kinesin ATPase superfamily. Myosin family
		gene 6307	hypothetical protein ACA1_279600 [Acanthamoeba castellanii str. Neff]
		gene 19869	hypothetical protein ACA1_069360 [Acanthamoeba castellanii str. Neff]	Translationally controlled tumour protein
		gene 704	protein phosphatase 2C domain containing protein [Acanthamoeba castellanii str. Neff]	Sigma factor PP2C-like phosphatases
		gene 34146	hypothetical protein ACA1_263840 [Acanthamoeba castellanii str. Neff]
		gene 2714	hypothetical protein ACA1_258560 [Acanthamoeba castellanii str. Neff]	peptidyl-prolyl cis-trans isomerase activity
		gene 8789	peptidase C19 family protein [Acanthamoeba castellanii str. Neff]	Belongs to the peptidase C19 family
		gene 26493	hypothetical protein SAMD00019534_026950 [Acytostelium subglobosum LB1]	Belongs to the protein kinase superfamily. TKL Ser Thr protein kinase family
		gene 14644	hypothetical protein ACA1_234020 [Acanthamoeba castellanii str. Neff]
		gene 12555	CCAATbox-binding transcription factor, putative [Acanthamoeba castellanii str. Neff]	proximal promoter DNA-binding transcription activator activity, RNA polymerase II-specific
		gene 6976	Cytochrome b5 reductase 4 [Stylophora pistillata]	Cytochrome b5-like Heme/Steroid binding domain
		gene 11126	inorganic anion transporter, sulfate permease (SulP) subfamily protein [Acanthamoeba castellanii str. Neff]	STAS domain
		gene 13058	Transmembrane amino acid transporter, putative [Acanthamoeba castellanii str. Neff]	amino acid
		gene 28669	PB1 domain containing protein [Acanthamoeba castellanii str. Neff]	ubiquitin binding
		gene 17552	actinrelated protein ARPC3, putative [Acanthamoeba castellanii str. Neff]	Functions as component of the Arp2 3 complex which is involved in regulation of actin polymerization and together with an activating nucleation-promoting factor (NPF) mediates the formation of branched actin networks
		gene 21287	hypothetical protein ACA1_111940 [Acanthamoeba castellanii str. Neff]
		gene 17838	RNA recognition motif domain containing protein [Acanthamoeba castellanii str. Neff]	positive regulation of mRNA splicing, via spliceosome
		gene 4582	CBS domain containing protein [Acanthamoeba castellanii str. Neff]
		gene 28094	hypothetical protein ACA1_027010 [Acanthamoeba castellanii str. Neff]
		gene 15751	cysteine proteinase 3, partial [Acanthamoeba castellanii]	transferase activity, transferring glycosyl groups
		gene 17143	zinc finger, c2h2 type domain containing protein [Acanthamoeba castellanii str. Neff]	zinc finger
		gene 18886	hypothetical protein ACA1_384330 [Acanthamoeba castellanii str. Neff]
		gene 9969	zinc carboxypeptidase superfamily protein [Acanthamoeba castellanii str. Neff]	metallocarboxypeptidase activity. It is involved in the biological process described with proteolysis
		gene 13729	hypothetical protein ACA1_035620 [Acanthamoeba castellanii str. Neff]
		gene 30488	SH2 domain-containing protein [Planoprotostelium fungivorum]	Src homology 2 domains
		gene 11741	betalactamase [Acanthamoeba castellanii str. Neff]	PFAM beta-lactamase
		gene 20516	2'-5' RNA ligase [filamentous cyanobacterium Phorm 6]	RNA ligase
		gene 18679	DEAD/DEAH box helicase domain containing protein [Acanthamoeba castellanii str. Neff]	Belongs to the DEAD box helicase family
		gene 3223	NADH dehydrogenase, extrinsic, putative [Acanthamoeba castellanii str. Neff]	External alternative NAD(P)H-ubiquinone oxidoreductase
		gene 1516	protein kinase domain containing protein [Acanthamoeba castellanii str. Neff]	Guanine nucleotide exchange factor for Ras-like GTPases; N-terminal motif
		gene 2013	anchor domain containing protein [Acanthamoeba castellanii str. Neff]	Cna B domain protein
		gene 29218	hypothetical protein ACA1_034610 [Acanthamoeba castellanii str. Neff]	Saposin (B) Domains
		gene 5621	hypothetical protein ACA1_227260 [Acanthamoeba castellanii str. Neff]	Bacterial protein of unknown function (HtrL_YibB)
		gene 20341	Eukaryotic translation initiation factor 3 subunit 7 (eIF3) [Acanthamoeba castellanii str. Neff]	mRNA cap-binding component of the eukaryotic translation initiation factor 3 (eIF-3) complex, which is involved in protein synthesis of a specialized repertoire of mRNAs and, together with other initiation factors, stimulates binding of mRNA and methionyl-tRNAi to the 4S ribosome. The eIF-3 complex specifically targets and initiates translation of a subset of mRNAs involved in cell proliferation.…
		gene 19326	DEAD/DEAH box helicase domain containing protein [Acanthamoeba castellanii str. Neff]	Belongs to the DEAD box helicase family
		gene 14303	elongation factor Tu GTP binding domain containing protein [Acanthamoeba castellanii str. Neff]	One of the essential components for the initiation of protein synthesis. Protects formylmethionyl-tRNA from spontaneous hydrolysis and promotes its binding to the 3S ribosomal subunits. Also involved in the hydrolysis of GTP during the formation of the 7S ribosomal complex
		gene 12030	4'-phosphopantetheinyl transferase superfamily protein [Acanthamoeba castellanii str. Neff]	dehydrogenase-phosphopantetheinyl transferase
		gene 12027	splicing factor 3b subunit 3, putative [Acanthamoeba castellanii str. Neff]	Splicing factor 3B subunit
		gene 31806	AMPbinding enzyme domain containing protein [Acanthamoeba castellanii str. Neff]	AMP-binding enzyme C-terminal domain
		gene 16962	chorismate mutase, putative [Acanthamoeba castellanii str. Neff]
		gene 26455	dihydroorotate oxidase [Acanthamoeba castellanii str. Neff]	Belongs to the dihydroorotate dehydrogenase family. Type 2 subfamily
		gene 20686	hypothetical protein ACA1_144240 [Acanthamoeba castellanii str. Neff]
		gene 1479	Ras guanine nucleotide exchange factor [Dictyostelium discoideum AX4]	Guanine nucleotide exchange factor
		gene 247	hypothetical protein ACA1_175770 [Acanthamoeba castellanii str. Neff]
		gene 26483	hypothetical protein ACA1_365080 [Acanthamoeba castellanii str. Neff]	PH domain associated with Beige/BEACH
		gene 10383	cytochrome p450 superfamily protein [Acanthamoeba castellanii str. Neff]	Cytochrome P45
		gene 14298	Porphyromonastype peptidyl-arginine deiminase subfamily protein [Acanthamoeba castellanii str. Neff]	Belongs to the agmatine deiminase family
		gene 6563	FYVE zinc finger domain/Ankyrin repeatcontaining protein [Acanthamoeba castellanii str. Neff]	Ankyrin repeat and SOCS
		gene 24024	bacteriorhodopsin subfamily protein, partial [Acanthamoeba castellanii str. Neff]	Histidine Phosphotransfer domain
		gene 16015	hypothetical protein ACA1_321030 [Acanthamoeba castellanii str. Neff]
		gene 16110	hypothetical protein PanWU01x14_220400 [Parasponia andersonii]	Nuclear speckle splicing regulatory protein 1-like
		gene 5390	hypothetical protein SARC_08502 [Sphaeroforma arctica JP610]	Carboxylesterase family
		gene 21670	CBS (cystathionine-beta-synthase) domain-containing protein [Tieghemostelium lacteum]	Domain in cystathionine beta-synthase and other proteins.
		gene 2957	hypothetical protein ACA1_260850 [Acanthamoeba castellanii str. Neff]	Domain of unknown function (DUF1693)
		gene 19500	cyclin, Nterminal domain containing protein [Acanthamoeba castellanii str. Neff]	Belongs to the cyclin family
		gene 36493	transportin 2, putative [Acanthamoeba castellanii str. Neff]	Transportin
		gene 16911	Molybdenum cofactor sulfurase, putative [Acanthamoeba castellanii str. Neff]	Transcription factor TFIIIB complex subunit Brf1
		gene 25350	kinesin motor domain containing protein [Acanthamoeba castellanii str. Neff]	microtubule motor activity
		gene 19092	PAS domain Sbox domain containing protein [Acanthamoeba castellanii str. Neff]	His Kinase A (phosphoacceptor) domain
		gene 14008	prenyltransferase and squalene oxidase repeat domain containing protein [Acanthamoeba castellanii str. Neff]	Prenyltransferase
		gene 10936	hypothetical protein ACA1_201040 [Acanthamoeba castellanii str. Neff]
		gene 324	hypothetical protein ACA1_100530 [Acanthamoeba castellanii str. Neff]	Lecithin retinol acyltransferase
		gene 11164	TBC domain containing protein [Acanthamoeba castellanii str. Neff]	regulation of vesicle fusion
		gene 15961	HEAT repeat domain containing protein [Acanthamoeba castellanii str. Neff]	maestro heat-like repeat-containing protein family member
		gene 32033	cellulose synthase (udp-forming), putative, partial [Acanthamoeba castellanii str. Neff]	Cellulose synthase
		gene 1031	hypothetical protein ACA1_063320 [Acanthamoeba castellanii str. Neff]	Large family of predicted nucleotide-binding domains
		gene 16247	NAD dependent epimerase/dehydratase family protein [Acanthamoeba castellanii str. Neff]	dihydrokaempferol 4-reductase activity
		gene 15753	peptide chain release factor 1, archaeal and eukaryotic forms subfamily protein [Acanthamoeba castellanii str. Neff]	eukaryotic peptide chain release factor subunit 1
		gene 15808	imidazoleglycerolphosphate dehydratase [Acanthamoeba castellanii str. Neff]	imidazoleglycerol-phosphate dehydratase activity
		gene 418	alanine racemaselike protein [Acanthamoeba castellanii str. Neff]	Putative serine dehydratase domain
		gene 241	Fbox domain/MORN repeat-containing protein [Acanthamoeba castellanii str. Neff]
		gene 12509	hypothetical protein ACA1_307910 [Acanthamoeba castellanii str. Neff]
		gene 12508	hypothetical protein ACA1_307920 [Acanthamoeba castellanii str. Neff]
		gene 16214	hypothetical protein ACA1_037450 [Acanthamoeba castellanii str. Neff]
		gene 12260	methylenetetrahydrofolate reductase [Acanthamoeba castellanii str. Neff]	Methylenetetrahydrofolate reductase
		gene 7259	RNB family domain containing protein [Acanthamoeba castellanii str. Neff]	3'-5'-exoribonuclease that specifically recognizes RNAs polyuridylated at their 3' end and mediates their degradation. Component of an exosome-independent RNA degradation pathway that mediates degradation of both mRNAs and miRNAs that have been polyuridylated by a terminal uridylyltransferase, such as ZCCHC11 TUT4. Mediates degradation of cytoplasmic mRNAs that have been deadenylated and subseque…
		gene 690	START domain containing protein [Acanthamoeba castellanii str. Neff]	lipid binding
		gene 10091	glycine-tRNA ligase [Acanthamoeba castellanii str. Neff]	Glycyl-tRNA synthetase
		gene 24745	hypothetical protein ACA1_097720 [Acanthamoeba castellanii str. Neff]	Survival factor 1
		gene 5374	hypothetical protein ACA1_097760 [Acanthamoeba castellanii str. Neff]
		gene 2763	CRAL/TRIO domain containing protein [Acanthamoeba castellanii str. Neff]	CRAL/TRIO domain
		gene 10243	nucleosome assembly protein family [Acanthamoeba castellanii str. Neff]	Belongs to the nucleosome assembly protein (NAP) family
		gene 21345	eukaryotic translation initiation factor 3 subunit 6 interacting family protein [Acanthamoeba castellanii str. Neff]	component of the eukaryotic translation initiation factor 3 (eIF-3) complex, which is involved in protein synthesis of a specialized repertoire of mRNAs and, together with other initiation factors, stimulates binding of mRNA and methionyl-tRNAi to the 4S ribosome. The eIF-3 complex specifically targets and initiates translation of a subset of mRNAs involved in cell proliferation
		gene 12650	hypothetical protein ACA1_163390 [Acanthamoeba castellanii str. Neff]	Neddylation of cullins play an essential role in the regulation of SCF-type complexes activity
		gene 9861	MIF4G domain containing protein [Acanthamoeba castellanii str. Neff]	Middle domain of eukaryotic initiation factor 4G (eIF4G)
		gene 15266	MORN repeatcontaining protein [Acanthamoeba castellanii str. Neff]
		gene 22600	ribosomal L28e protein family [Acanthamoeba castellanii str. Neff]	Ribosomal L28e protein family
		gene 13676	MutS domain V domain containing protein [Acanthamoeba castellanii str. Neff]	DNA mismatch repair protein
		gene 12252	methionine synthase [Acanthamoeba castellanii str. Neff]	Catalyzes the transfer of a methyl group from 5- methyltetrahydrofolate to homocysteine resulting in methionine formation
		gene 22077	hypothetical protein ACA1_253850 [Acanthamoeba castellanii str. Neff]	Horizontally Transferred TransMembrane Domain
		gene 4940	haloacid dehalogenaselike hydrolase domain containing protein [Acanthamoeba castellanii str. Neff]	TIGRFAM haloacid dehalogenase superfamily, subfamily IA, variant 3 with third motif having DD or ED
		gene 29247	inosineuridine preferring nucleoside hydrolase family protein [Acanthamoeba castellanii str. Neff]	Inosine-uridine preferring nucleoside hydrolase
		gene 14842	serine-tRNA ligase domain containing protein [Acanthamoeba castellanii str. Neff]	seryl-tRNA aminoacylation
		gene 28579	bZIP transcription factor domain containing protein [Acanthamoeba castellanii str. Neff]
		gene 1020	TBC domain containing protein [Acanthamoeba castellanii str. Neff]
		gene 22633	hypothetical protein ACA1_050330 [Acanthamoeba castellanii str. Neff]
		gene 11165	oxidoreductase, aldo/keto reductase, putative [Acanthamoeba castellanii str. Neff]	Aldo/keto reductase family
		gene 21033	phosphoserine transaminase [Acanthamoeba castellanii str. Neff]	Catalyzes the reversible conversion of 3- phosphohydroxypyruvate to phosphoserine and of 3-hydroxy-2-oxo-4- phosphonooxybutanoate to phosphohydroxythreonine
		gene 36807	hypothetical protein ACA1_106320 [Acanthamoeba castellanii str. Neff]	Nuclear protein Es2
		gene 14168	hypothetical protein ACA1_283970 [Acanthamoeba castellanii str. Neff]
		gene 33760	elongation factor Tu GTP binding domain containing protein [Acanthamoeba castellanii str. Neff]	regulation of response to stimulus
		gene 14391	succinylglutamate desuccinylase/aspartoacylase, putative [Acanthamoeba castellanii str. Neff]	Succinylglutamate desuccinylase / Aspartoacylase family
		gene 10389	RNA ligase, putative [Acanthamoeba castellanii str. Neff]	RNA ligase
		gene 33553	ankyrin repeat-containing protein [Acanthamoeba castellanii str. Neff]
		gene 12728	von Willebrand factor type A domain containing protein [Acanthamoeba castellanii str. Neff]	Von Willebrand factor type A domain
		gene 25763	proteasome component region PCI domain-containing protein [Heterostelium album PN500]	PCI domain-containing protein 2
		gene 25179	alphaCOP, putative [Acanthamoeba castellanii str. Neff]	The coatomer is a cytosolic protein complex that binds to dilysine motifs and reversibly associates with Golgi non- clathrin-coated vesicles, which further mediate biosynthetic protein transport from the ER, via the Golgi up to the trans Golgi network
		gene 17586	protein kinase domain containing protein [Acanthamoeba castellanii str. Neff]	protein serine/threonine kinase activity
		gene 25488	PRP1 splicing factor, Nterminal/tetratricopeptide repeat domain containing protein [Acanthamoeba castellanii str. Neff]	spliceosomal tri-snRNP complex assembly
		gene 13796	mRNA decay factorlike protein [Acanthamoeba castellanii str. Neff]	Regulator of nonsense transcripts 1 homolog
		gene 16864	CMP/dCMP deaminase, zincbinding, putative [Acanthamoeba castellanii str. Neff]	MafB19-like deaminase
		gene 19297	NAD-dependent malic enzyme, putative [Acanthamoeba castellanii str. Neff]	malate dehydrogenase (decarboxylating) (NAD+) activity
		gene 25297	transketolase, putative [Acanthamoeba castellanii str. Neff]	Catalyzes the transfer of a two-carbon ketol group from a ketose donor to an aldose acceptor, via a covalent intermediate with the cofactor thiamine pyrophosphate
		gene 12411	lipid transport family protein [Acanthamoeba castellanii str. Neff]
		gene 12681	serine/threonine kinase [Acanthamoeba castellanii str. Neff]	C-terminal of Roc, COR, domain
		gene 9697	chloride transporter, chloride channel (ClC) subfamily protein [Acanthamoeba castellanii str. Neff]	voltage-gated chloride channel activity
		gene 15920	phosphoenolpyruvate carboxykinase (GTP), putative [Acanthamoeba castellanii str. Neff]	Catalyzes the conversion of oxaloacetate (OAA) to phosphoenolpyruvate (PEP), the rate-limiting step in the metabolic pathway that produces glucose from lactate and other precursors derived from the citric acid cycle
		gene 20935	aspartate carbamoyltransferase [Acanthamoeba castellanii str. Neff]	Aspartate carbamoyltransferase. Source PGD
		gene 26465	Sarp-3, putative [Acanthamoeba castellanii str. Neff]	Component of the 9S pre-ribosome involved in the maturation of rRNAs. Required for early cleavages of the pre-RNAs in the 4S ribosomal subunit maturation pathway (By similarity)
		gene 31918	hypothetical protein SPPG_08704 [Spizellomyces punctatus DAOM BR117]	Involved in the retrieval of endoplasmic reticulum membrane proteins from the early Golgi compartment
		gene 19958	hypothetical protein ACA1_250290 [Acanthamoeba castellanii str. Neff]
		gene 29339	transporter, major facilitator subfamily protein [Acanthamoeba castellanii str. Neff]
		gene 20096	RNA recognition motif domain containing protein [Acanthamoeba castellanii str. Neff]	RNA binding
		gene 17046	hypothetical protein GUITHDRAFT_65602, partial [Guillardia theta CCMP2712]	histone demethylase activity (H3-K9 specific)
		gene 23185	SH3 domain containing protein [Acanthamoeba castellanii str. Neff]	Belongs to the TRAFAC class myosin-kinesin ATPase superfamily. Myosin family
		gene 4471	ATPase [Acanthamoeba castellanii str. Neff]	ATP binding
		gene 5736	PHDfinger domain containing protein [Acanthamoeba castellanii str. Neff]	Zinc ion binding
		gene 15405	ribosomal protein L27, putative [Acanthamoeba castellanii str. Neff]	Belongs to the bacterial ribosomal protein bL27 family
		gene 21413	hypothetical protein ACA1_199560 [Acanthamoeba castellanii str. Neff]
		gene 26221	hypothetical protein SAMD00019534_001050 [Acytostelium subglobosum LB1]	Adf-like domain-containing protein
		gene 3324	hypothetical protein ACA1_062610 [Acanthamoeba castellanii str. Neff]
		gene 28910	hypothetical protein ACA1_058120 [Acanthamoeba castellanii str. Neff]	Putative DNA-binding domain
		gene 17655	voltage-gated sodium channel [Amycolatopsis keratiniphila]	Polycystin cation channel
		gene 26626	WD domain, G-beta repeat-containing protein [Acanthamoeba castellanii str. Neff]	WD4 repeats
		gene 13333	hypothetical protein ACA1_310050 [Acanthamoeba castellanii str. Neff]
		gene 7683	protein kinase [Acanthamoeba castellanii str. Neff]	Adenylate sensor of SNF1-like protein kinase
		gene 16712	kinesin motor domain containing protein [Acanthamoeba castellanii str. Neff]	Belongs to the TRAFAC class myosin-kinesin ATPase superfamily. Kinesin family
		gene 9507	predicted protein [Nematostella vectensis]	DNA replication initiation
		gene 12645	hypothetical protein ACA1_071730 [Acanthamoeba castellanii str. Neff]
		gene 29691	amine oxidase, flavincontaining superfamily protein [Acanthamoeba castellanii str. Neff]	(mono)amine oxidase
		gene 20930	leucine rich repeat domain containing protein [Acanthamoeba castellanii str. Neff]	Sigma factor PP2C-like phosphatases
		gene 21781	RhoGEF domain containing protein [Acanthamoeba castellanii str. Neff]	Rho guanyl-nucleotide exchange factor activity
		gene 2708	hypothetical protein PHAVU_003G005800g [Phaseolus vulgaris]	negative regulation of inclusion body assembly
		gene 21844	ATPcitrate synthase [Acanthamoeba castellanii str. Neff]	ATP citrate synthase activity
		gene 1771	ribosomal protein S9, putative [Acanthamoeba castellanii str. Neff]	Belongs to the universal ribosomal protein uS9 family
		gene 2480	integral membrane family protein [Acanthamoeba castellanii str. Neff]	Integral membrane protein DUF92
		gene 2149	isochorismatase family superfamily protein [Acanthamoeba castellanii str. Neff]	It is involved in the biological process described with metabolic process
		gene 15413	oxidoreductase, 2nitropropane dioxygenase subfamily protein [Acanthamoeba castellanii str. Neff]	Nitronate monooxygenase
		gene 16626	CUE domain containing protein [Acanthamoeba castellanii str. Neff]	activating signal cointegrator 1 complex subunit
		gene 27916	CUE domain containing protein [Acanthamoeba castellanii str. Neff]	Belongs to the peptidase C19 family
		gene 24366	hypothetical protein, variant 2 [Aphanomyces invadans]	Histone methylation protein DOT1
		gene 531	PREDICTED: serine/threonine-protein kinase RIO3 [Colobus angolensis palliatus]	positive regulation of rRNA processing
		gene 4604	methyltransferase domain containing protein [Acanthamoeba castellanii str. Neff]	Methyltransferase domain
		gene 8281	AMPbinding enzyme domain containing protein [Acanthamoeba castellanii str. Neff]	Male sterility protein
		gene 4674	transcriptional repressor [Cavenderia fasciculata]	Signal transducer and activator of transcription
		gene 24018	hypothetical protein ACA1_102900 [Acanthamoeba castellanii str. Neff]
		gene 2239	serine incorporator 3, putative [Acanthamoeba castellanii str. Neff]	Serine incorporator (Serinc)
		gene 13714	chitinase domain containing protein 1, putative [Acanthamoeba castellanii str. Neff]	Chitinase domain-containing protein 1 isoform X1
		gene 28145	hypothetical protein ACA1_200060 [Acanthamoeba castellanii str. Neff]
		gene 26649	hypothetical protein ACA1_264740 [Acanthamoeba castellanii str. Neff]	Belongs to the peptidase C19 family
		gene 17880	NEDD8conjugating enzyme Ubc12, putative [Acanthamoeba castellanii str. Neff]	Belongs to the ubiquitin-conjugating enzyme family
		gene 4808	SLTPS/P, putative [Acanthamoeba castellanii str. Neff]	Trehalose-phosphatase
		gene 17524	hypothetical protein ACA1_376290 [Acanthamoeba castellanii str. Neff]	long-chain fatty acid catabolic process
		gene 34693	phospholipase D active site domain containing protein [Acanthamoeba castellanii str. Neff]	phospholipase D
		gene 25251	hypothetical protein ACA1_065990 [Acanthamoeba castellanii str. Neff]
		gene 27636	protein kinase domain containing protein [Acanthamoeba castellanii str. Neff]	protein serine/threonine kinase activity
		gene 9675	protein kinase domain containing protein [Acanthamoeba castellanii str. Neff]	Kinase associated domain 1
		gene 8646	mitochondrial import inner membrane translocase subunit Tim9 [Prunus yedoensis var. nudiflora]	Mitochondrial import inner membrane translocase subunit
		gene 13273	hypothetical protein ACA1_183720 [Acanthamoeba castellanii str. Neff]
		gene 12540	Ras subfamily protein [Acanthamoeba castellanii str. Neff]	Ras-related protein
		gene 24324	ankyrin 2,3/unc44, putative [Acanthamoeba castellanii str. Neff]
		gene 10545	hypothetical protein ACA1_249170 [Acanthamoeba castellanii str. Neff]	Sigma factor PP2C-like phosphatases
		gene 19421	hypothetical protein ACA1_087340 [Acanthamoeba castellanii str. Neff]	membrane
		gene 25355	P protein [Acanthamoeba castellanii str. Neff]
		gene 6434	RNA ligase [Acanthamoeba castellanii str. Neff]	RNA ligase
		gene 31863	adenylyl cyclaseassociated protein [Acanthamoeba castellanii str. Neff]	Belongs to the CAP family
		gene 20140	SET domain protein [Acanthamoeba castellanii str. Neff]	SET (Su(var)3-9, Enhancer-of-zeste, Trithorax) domain
		gene 1489	RNB-domain-containing protein [Basidiobolus meristosporus CBS 931.73]	3'-5'-exoribonuclease activity
		gene 26325	SH3 domain containing protein [Acanthamoeba castellanii str. Neff]	clathrin-dependent endocytosis
		gene 15838	Ribosephosphate pyrophosphokinase 3, mitochondrial, putative [Acanthamoeba castellanii str. Neff]	Belongs to the ribose-phosphate pyrophosphokinase family
		gene 14074	GTPase of unknown function subfamily protein [Acanthamoeba castellanii str. Neff]	Ferrous iron transport protein B
		gene 16640	ADPribosylation factor subfamily protein [Acanthamoeba castellanii str. Neff]	Belongs to the small GTPase superfamily. Arf family
		gene 14932	BAR domain containing protein [Acanthamoeba castellanii str. Neff]	beta-1 adrenergic receptor binding
		gene 11346	hypothetical protein ACA1_072780 [Acanthamoeba castellanii str. Neff]
		gene 15058	hypothetical protein ACA1_127900 [Acanthamoeba castellanii str. Neff]	cytoskeletal protein binding
		gene 18518	FHA domain containing protein [Acanthamoeba castellanii str. Neff]
		gene 17031	hypothetical protein ACA1_203040 [Acanthamoeba castellanii str. Neff]
		gene 13959	hypothetical protein AMK73_01080 [Planctomycetes bacterium SM23_32]	NADPH regeneration
		gene 2065	RecF/RecN/SMC domain containing protein [Acanthamoeba castellanii str. Neff]	chromosome condensation
		gene 7071	C2 domain containing protein [Acanthamoeba castellanii str. Neff]	actin binding
		gene 30649	hypothetical protein ACA1_135590 [Acanthamoeba castellanii str. Neff]
		gene 19571	hypothetical protein ACA1_374540 [Acanthamoeba castellanii str. Neff]	ligase activity
		gene 31265	SMP30/CGR1 family protein [Acanthamoeba castellanii str. Neff]	SMP-3/Gluconolaconase/LRE-like region
		gene 2252	calponin domain containing protein [Acanthamoeba castellanii str. Neff]	actin binding
		gene 20401	endomembrane protein EMP70 precursor isolog, putative [Acanthamoeba castellanii str. Neff]	Belongs to the nonaspanin (TM9SF) (TC 9.A.2) family
		gene 31328	aldo/keto reductase [Acanthamoeba castellanii str. Neff]	Aldo/keto reductase family
		gene 27487	oxidoreductase, putative [Acanthamoeba castellanii str. Neff]	nad binding dehydrogenase
		gene 12590	nicastrin protein [Acanthamoeba castellanii str. Neff]	Nicastrin
		gene 18378	hypothetical protein ACA1_096820 [Acanthamoeba castellanii str. Neff]
		gene 14821	carrier superfamily protein [Acanthamoeba castellanii str. Neff]	EF hand
		gene 1070	NLI interacting factor family phosphatase [Acanthamoeba castellanii str. Neff]	Import inner membrane translocase subunit TIM5
		gene 1494	hypothetical protein ACA1_333250 [Acanthamoeba castellanii str. Neff]
		gene 27976
		gene 20653	leucine rich repeat domain containing protein [Acanthamoeba castellanii str. Neff]
		gene 16657	KH domain containing protein [Acanthamoeba castellanii str. Neff]	Activating signal cointegrator 1 complex subunit
		gene 6178	UBA/TSN domain containing protein [Acanthamoeba castellanii str. Neff]	XPC-binding domain
		gene 18843	alcohol dehydrogenase GroESlike domain containing protein [Acanthamoeba castellanii str. Neff]	Zinc-binding dehydrogenase
		gene 25273	amidohydrolase family protein [Acanthamoeba castellanii str. Neff]	Amidohydrolase
		gene 10099	hypothetical protein ACA1_385550 [Acanthamoeba castellanii str. Neff]
		gene 23658	hypothetical protein ACA1_068850 [Acanthamoeba castellanii str. Neff]
		gene 18666	RGS-containing protein kinase [Heterostelium album PN500]	TRAF-type zinc finger
		gene 21284	tetratricopeptide repeat domain containing protein [Acanthamoeba castellanii str. Neff]
		gene 33912	RFX DNAbinding domain containing protein [Acanthamoeba castellanii str. Neff]
		gene 17245	cactin, putative [Acanthamoeba castellanii str. Neff]	Conserved mid region of cactin
		gene 14486	hypothetical protein BAUCODRAFT_82315, partial [Baudoinia panamericana UAMH 10762]
		gene 15759	hypothetical protein ACA1_362260 [Acanthamoeba castellanii str. Neff]
		gene 6306	Interferonrelated developmental regulator 1, putative [Acanthamoeba castellanii str. Neff]	Interferon-related developmental regulator
		gene 28502	hypothetical protein ACA1_378250 [Acanthamoeba castellanii str. Neff]
		gene 12472	hypothetical protein ACA1_183230 [Acanthamoeba castellanii str. Neff]	Multiprotein-bridging factor
		gene 3079	alcohol dehydrogenase zinc-binding domain containing protein [Acanthamoeba castellanii str. Neff]	Zinc-binding dehydrogenase
		gene 16456	protein synthetase, putative [Acanthamoeba castellanii str. Neff]	l-aminoadipate-semialdehyde dehydrogenase
		gene 10178	hypothetical protein ACA1_164670 [Acanthamoeba castellanii str. Neff]
		gene 30827	peptidase, M20/M25/M40 superfamily protein [Acanthamoeba castellanii str. Neff]	TIGRFAM acetylornithine deacetylase or succinyl-diaminopimelate desuccinylase
		gene 30346	LIM domain containing protein [Acanthamoeba castellanii str. Neff]	Zinc-binding domain present in Lin-11, Isl-1, Mec-3.
		gene 20737	lethal (1), putative [Acanthamoeba castellanii str. Neff]	Belongs to the synaptobrevin family
		gene 20153	ATPase, AAA domain containing protein [Acanthamoeba castellanii str. Neff]
		gene 4481	transmembrane protein [Acanthamoeba castellanii str. Neff]	CRT-like, chloroquine-resistance transporter-like
		gene 25370	hypothetical protein ACA1_071670 [Acanthamoeba castellanii str. Neff]
		gene 24889	GTPase activating protein [Acanthamoeba castellanii str. Neff]
		gene 7712	hypothetical protein G7K_1834-t1 [Saitoella complicata NRRL Y-17804]	Protein of unknown function (DUF4243)
		gene 1678	actin related protein 2/3 complex, 41 kDa subunit [Acanthamoeba castellanii str. Neff]	Functions as component of the Arp2 3 complex which is involved in regulation of actin polymerization and together with an activating nucleation-promoting factor (NPF) mediates the formation of branched actin networks
		gene 24499	SAP domain containing protein [Acanthamoeba castellanii str. Neff]
		gene 10732	MORN repeatcontaining protein [Acanthamoeba castellanii str. Neff]
		gene 26042	Pex2 / Pex12 amino terminal region protein [Acanthamoeba castellanii str. Neff]	cAMP binding
		gene 2864	farnesyldiphosphate farnesyltransferase [Acanthamoeba castellanii str. Neff]	Mortierella verticillata NRRL 6337 farnesyl-diphosphate farnesyltransferase
		gene 23362	hypothetical protein ACA1_321200 [Acanthamoeba castellanii str. Neff]
		gene 3679	HBS1like, putative, partial [Acanthamoeba castellanii str. Neff]	regulation of response to stimulus
		gene 4224	hypothetical protein ACA1_110940 [Acanthamoeba castellanii str. Neff]	Mortierella verticillata NRRL 6337
		gene 26227	NOL1/NOP2/sun domain containing protein [Acanthamoeba castellanii str. Neff]	Belongs to the class I-like SAM-binding methyltransferase superfamily. RsmB NOP family
		gene 32757	metal cation transporter, ZIP family protein [Acanthamoeba castellanii str. Neff]	Transporter
		gene 3892	ATPase/histidine kinase/DNA gyrase B/HSP90 domain containing protein [Acanthamoeba castellanii str. Neff]	Histidine kinase
		gene 17005	hypothetical protein ACA1_096380 [Acanthamoeba castellanii str. Neff]
		gene 1925	dual specificity phosphatase [Acanthamoeba castellanii str. Neff]	phosphatase with dual specificity toward Ser Thr and Tyr-containing proteins
		gene 15509	uricase [Acanthamoeba castellanii str. Neff]	Catalyzes the oxidation of uric acid to 5- hydroxyisourate, which is further processed to form (S)-allantoin
		gene 11829	hypothetical protein ACA1_290170 [Acanthamoeba castellanii str. Neff]
		gene 27842	carbohydrate binding domain cbm49 protein [Acanthamoeba castellanii str. Neff]
		gene 28333	Znfinger in Ran binding protein and others domain containing protein [Acanthamoeba castellanii str. Neff]	thiol-dependent ubiquitin-specific protease activity
		gene 22739	hypothetical protein ACA1_138800 [Acanthamoeba castellanii str. Neff]
		gene 22468	hypothetical protein ACA1_116450 [Acanthamoeba castellanii str. Neff]	Potential Queuosine, Q, salvage protein family
		gene 17944	hypothetical protein ACA1_027150 [Acanthamoeba castellanii str. Neff]
		gene 18934	steroid isomerase [Acanthamoeba castellanii str. Neff]	fatty acid elongation, saturated fatty acid
		gene 19501	leucine rich repeat domain containing protein [Acanthamoeba castellanii str. Neff]	Myotubularin-like phosphatase domain
		gene 29212	helicase associated domain containing protein [Acanthamoeba castellanii str. Neff]
		gene 28639	SPRY domain containing protein [Acanthamoeba castellanii str. Neff]	BTB (POZ) domain containing
		gene 5394	D-amino acid dehydrogenase [Rhizobiales bacterium]	D-amino acid dehydrogenase
		gene 4506	hypothetical protein ACA1_057110 [Acanthamoeba castellanii str. Neff]
		gene 12780	hypothetical protein [Tupanvirus deep ocean]
		gene 15030
		gene 17988	hypothetical protein ACA1_063200 [Acanthamoeba castellanii str. Neff]
		gene 10958	pyridoxaldependent decarboxylase conserved domain containing protein [Acanthamoeba castellanii str. Neff]	activity. It is involved in the biological process described with carboxylic acid metabolic process
		gene 28417
		gene 10710	kinase isozyme 4, mitochondrial precursor, putative [Acanthamoeba castellanii str. Neff]	pyruvate dehydrogenase (acetyl-transferring) kinase activity
		gene 21128	OHCU decarboxylase [Acanthamoeba castellanii str. Neff]	OHCU decarboxylase
		gene 21622	hypothetical protein ACA1_363770 [Acanthamoeba castellanii str. Neff]	pre-mRNA-processing factor
		gene 1368	hypothetical protein ACA1_055300 [Acanthamoeba castellanii str. Neff]
		gene 23151	homeobox domain containing protein [Acanthamoeba castellanii str. Neff]
		gene 28479	RNA recognition motifdomain containing protein [Acanthamoeba castellanii str. Neff]	RNA recognition motif 2
		gene 17363	hypothetical protein ACA1_291030 [Acanthamoeba castellanii str. Neff]	autophagosome membrane docking
		gene 11309	Sel1 repeatcontaining protein [Acanthamoeba castellanii str. Neff]	Sel1-like repeats.
		gene 12899	protein phosphatase 2c-related protein [Acanthamoeba castellanii str. Neff]	Sigma factor PP2C-like phosphatases
		gene 14919	zinc finger, C3HC4 type (RING finger) domain containing protein [Acanthamoeba castellanii str. Neff]	zinc-ribbon
		gene 22451	Poly(ADPribose) polymerase catalytic domain containing protein [Acanthamoeba castellanii str. Neff]	Poly (ADP-ribose) polymerase
		gene 2	Fbox domain containing protein [Acanthamoeba castellanii str. Neff]	Component of the SCF(sconB) E3 ubiquitin ligase complex involved in the regulation of sulfur metabolite repression, probably by mediating the inactivation or degradation of the metR transcription factor
		gene 20226	SH3 domain containing protein [Acanthamoeba castellanii str. Neff]	GAT domain
		gene 19157	farnesyltransferase/geranylgeranyltransferase, putative [Acanthamoeba castellanii str. Neff]	Protein prenyltransferase alpha subunit repeat
		gene 4785	hypothetical protein ACA1_238620 [Acanthamoeba castellanii str. Neff]
		gene 30389	polymorphic outer membrane protein [Acanthamoeba castellanii str. Neff]
		gene 10915	Sulfur carrier protein adenylyltransferase ThiF [Pseudomonas sp. FeS53a]	Pyridine nucleotide-disulphide oxidoreductase, dimerisation domain
		gene 15260	transporter dicarboxylate, putative [Acanthamoeba castellanii str. Neff]	Acetyltransferase (GNAT) domain
		gene 20133	M protein repeat-containing protein [Acanthamoeba castellanii str. Neff]
		gene 14247	Prokumamolisin, activation domain containing protein [Acanthamoeba castellanii str. Neff]	Pro-kumamolisin, activation domain
		gene 8890	translin [Acanthamoeba castellanii str. Neff]	single-stranded DNA binding
		gene 34413	hypothetical protein ACA1_266520 [Acanthamoeba castellanii str. Neff]
		gene 175	Poly(ADPribose) polymerase catalytic domain containing protein [Acanthamoeba castellanii str. Neff]	Vault protein inter-alpha-trypsin domain
		gene 34681	WD repeatcontaining protein [Acanthamoeba castellanii str. Neff]	rRNA processing
		gene 13009	hypothetical protein ACA1_279500 [Acanthamoeba castellanii str. Neff]
		gene 25082	universal stress domain containing protein [Acanthamoeba castellanii str. Neff]	Universal stress protein A-like protein
		gene 252	hypothetical protein ACA1_175710 [Acanthamoeba castellanii str. Neff]	RNA binding
		gene 7473	sodium/calcium exchanger protein [Acanthamoeba castellanii str. Neff]	Sodium/calcium exchanger protein
		gene 3020	hypothetical protein ACA1_369900 [Acanthamoeba castellanii str. Neff]
		gene 14434	Fbox domain containing protein [Acanthamoeba castellanii str. Neff]	F-box and JmjC domain protein
		gene 11819	hypothetical protein ACA1_116690 [Acanthamoeba castellanii str. Neff]	Domain of unknown function (DUF4436)
		gene 23882	hypothetical protein ACA1_097160 [Acanthamoeba castellanii str. Neff]
		gene 1087	hypothetical protein ACA1_282910 [Acanthamoeba castellanii str. Neff]
		gene 29078	ubiquitin carboxyl-terminal hydrolase [Acanthamoeba castellanii str. Neff]	Protein of unknown function (DUF629)
		gene 5785	adenylsulfate kinase [Acanthamoeba castellanii str. Neff]	Catalyzes the synthesis of activated sulfate
		gene 23434	LNS2 (Lipin/Ned1/Smp2) protein [Acanthamoeba castellanii str. Neff]	phosphatidylinositol transporter activity
		gene 25754	Methyltransferase family protein 5, putative [Acanthamoeba castellanii str. Neff]	Methyltransferase like 5
		gene 39328
		gene 17932	secreted protein, putative [Acanthamoeba castellanii str. Neff]	Identical to TigrScan, GlimmerHMM gene predictions
		gene 1722	TPR repeat region protein, partial [Acanthamoeba castellanii str. Neff]	Plays an essential role in the assembly of succinate dehydrogenase (SDH), an enzyme complex (also referred to as respiratory complex II) that is a component of both the tricarboxylic acid (TCA) cycle and the mitochondrial electron transport chain, and which couples the oxidation of succinate to fumarate with the reduction of ubiquinone (coenzyme Q) to ubiquinol. Required for flavinylation (covale…
		gene 14542	AT hook motif domain containing protein [Acanthamoeba castellanii str. Neff]
		gene 3222	hypothetical protein ACA1_358380, partial [Acanthamoeba castellanii str. Neff]	Ribosomal_S15
		gene 14818	WD repeatcontaining protein JIP5, putative [Acanthamoeba castellanii str. Neff]	ribosomal large subunit biogenesis
		gene 12026	hypothetical protein ACA1_038270 [Acanthamoeba castellanii str. Neff]
		gene 3285	pentatricopeptide repeat domain containing protein [Acanthamoeba castellanii str. Neff]
		gene 26752	hypothetical protein ACA1_142360 [Acanthamoeba castellanii str. Neff]
		gene 15531	leucine rich repeat domain containing protein [Acanthamoeba castellanii str. Neff]
		gene 2803	PAS domain Sbox domain containing protein [Acanthamoeba castellanii str. Neff]	His Kinase A (phosphoacceptor) domain
		gene 16912	tRNA (guanineN1)-methyltransferase, partial [Acanthamoeba castellanii str. Neff]	tRNA methyltransferase 1 homolog
		gene 22021	hypothetical protein ACA1_272220 [Acanthamoeba castellanii str. Neff]
		gene 10367	hypothetical protein ACA1_071910 [Acanthamoeba castellanii str. Neff]
		gene 11856	Ser/Thr phosphatase family superfamily protein [Acanthamoeba castellanii str. Neff]	Calcineurin-like phosphoesterase
		gene 11714	hemerythrin hhe cation binding subfamily protein [Acanthamoeba castellanii str. Neff]	hhe domain-containing protein
		gene 11360	hypothetical protein ACA1_183540 [Acanthamoeba castellanii str. Neff]
		gene 16556	hypothetical protein ACA1_329460 [Acanthamoeba castellanii str. Neff]
		gene 31810	hypothetical protein ACA1_110260 [Acanthamoeba castellanii str. Neff]
		gene 20464	leucine rich repeat-containing protein [Acanthamoeba castellanii str. Neff]
		gene 2577	SAP domain containing protein [Acanthamoeba castellanii str. Neff]
		gene 12089	hydrolase, NUDIX domain containing protein [Acanthamoeba castellanii str. Neff]	39S mitochondrial ribosomal protein L46
		gene 14481	sulfite reductase (NADPH), putative [Acanthamoeba castellanii str. Neff]	FAD binding domain
		gene 3757	asparaginase [Acanthamoeba castellanii str. Neff]	PFAM peptidase T2 asparaginase 2
		gene 1872	hypothetical protein ACA1_248800 [Acanthamoeba castellanii str. Neff]
		gene 21320	hypothetical protein ACA1_396270 [Acanthamoeba castellanii str. Neff]
		gene 21327	hypothetical protein ACA1_159120 [Acanthamoeba castellanii str. Neff]
		gene 14178	DNA ligase III, putative [Acanthamoeba castellanii str. Neff]	RNA ligase
		gene 12370	Raslike protein 1, putative [Acanthamoeba castellanii str. Neff]	Ras subfamily of RAS small GTPases
		gene 18582	Ras subfamily protein [Acanthamoeba castellanii str. Neff]	growth hormone secretion
		gene 28064	hydrolase, NUDIX family protein [Acanthamoeba castellanii str. Neff]
		gene 17445	hypothetical protein PROFUN_12602 [Planoprotostelium fungivorum]	Heavy-metal-associated domain
		gene 22392	DNA polymerase epsilon subunit B protein [Acanthamoeba castellanii str. Neff]	Participates in DNA repair and in chromosomal DNA replication
		gene 15799	transporter, major facilitator subfamily protein [Acanthamoeba castellanii str. Neff]	Ion channel regulatory protein UNC-93
		gene 38229
		gene 35088	Actophorin, putative [Acanthamoeba castellanii str. Neff]	actin filament depolymerization
		gene 15321	sensory transduction histidine kinase, putative [Acanthamoeba castellanii str. Neff]	Histidine Phosphotransfer domain
		gene 5923	hypothetical protein ACA1_360340 [Acanthamoeba castellanii str. Neff]
		gene 10972	hypothetical protein ACA1_281930 [Acanthamoeba castellanii str. Neff]
		gene 33587	RapGAP/RanGAP domain containing protein, putative [Acanthamoeba castellanii str. Neff]
		gene 19548	glycine cleavage system T protein [Acanthamoeba castellanii str. Neff]	aminomethyltransferase activity
		gene 11030	hypothetical protein ACA1_133370 [Acanthamoeba castellanii str. Neff]
		gene 2172	hypothetical protein ACA1_189750 [Acanthamoeba castellanii str. Neff]
		gene 11440	K+ channel tetramerisation subfamily protein [Acanthamoeba castellanii str. Neff]	protein homooligomerization
		gene 31791	CBS domain containing protein [Acanthamoeba castellanii str. Neff]	cellular response to glucose starvation
		gene 5666	eukaryotic translation initiation factor 3 subunit 1like protein [Acanthamoeba castellanii str. Neff]
		gene 2631	condensin complex component SMC1, putative [Acanthamoeba castellanii str. Neff]	Structural maintenance of chromosomes protein
		gene 8004	Hypothetical protein ACA1_155710 [Acanthamoeba castellanii str. Neff]	Transcription initiation factor TFIID subunit
		gene 17734	hydroxysteroid dehydrogenase, putative [Acanthamoeba castellanii str. Neff]	Peroxisomal multifunctional enzyme type
		gene 6201	hypothetical protein ACA1_054280 [Acanthamoeba castellanii str. Neff]
		gene 22873	methyltransferase domain containing protein [Acanthamoeba castellanii str. Neff]	Methyltransferase domain
		gene 5829	hypothetical protein ACA1_282980 [Acanthamoeba castellanii str. Neff]
		gene 26826	DEAD/DEAH box helicase domain containing protein [Acanthamoeba castellanii str. Neff]	Domain of unknown function (DUF1998)
		gene 30734	nitric oxide synthase interacting family protein [Acanthamoeba castellanii str. Neff]	negative regulation of nitric-oxide synthase activity
		gene 36432	protein kinase C4, partial (plastid) [Acanthamoeba castellanii]	Serine/Threonine protein kinases, catalytic domain
		gene 8378	translation initiation factor IF2, putative [Acanthamoeba castellanii str. Neff]	One of the essential components for the initiation of protein synthesis. Protects formylmethionyl-tRNA from spontaneous hydrolysis and promotes its binding to the 3S ribosomal subunits. Also involved in the hydrolysis of GTP during the formation of the 7S ribosomal complex
		gene 8988	angiotonin transactivated protein 1 isoform 2, putative [Acanthamoeba castellanii str. Neff]	Elongator acetyltransferase complex subunit 6
		gene 9702	mitochondrial carrier protein Rim2p/Mrs12p, putative [Acanthamoeba castellanii str. Neff]	Belongs to the mitochondrial carrier (TC 2.A.29) family
		gene 9973	glycosyltransferase, group 1 domain containing protein [Acanthamoeba castellanii str. Neff]	Glycosyl transferases group 1
		gene 23294	GroES-like protein [Saitoella complicata NRRL Y-17804]	dehydrogenase
		gene 2863	hypothetical protein ACA1_089020 [Acanthamoeba castellanii str. Neff]
		gene 16177	leucine rich repeat domain containing protein [Acanthamoeba castellanii str. Neff]
		gene 32342	ubiquinone/menaquinone biosynthesis methyltransferase-like protein, partial [Acanthamoeba castellanii]	ubiquinone menaquinone biosynthesis
		gene 7674	global transcription factor, putative [Acanthamoeba castellanii str. Neff]	FACT complex
		gene 32600	Splicing factor 3A subunit 3 [Trichinella pseudospiralis]	Subtilase family
		gene 26220	COX11, putative [Acanthamoeba castellanii str. Neff]	copper ion binding
		gene 25399	CDPalcohol phosphatidyltransferase superfamily protein [Acanthamoeba castellanii str. Neff]
		gene 3537	hypothetical protein ACA1_219640 [Acanthamoeba castellanii str. Neff]	SANT SWI3, ADA2, N-CoR and TFIIIB'' DNA-binding domains
		gene 32225	MYND finger domain containing protein [Acanthamoeba castellanii str. Neff]	Ubiquitin fusion degradation protein UFD1
		gene 35426	proteintyrosine-phosphatase [Acanthamoeba castellanii str. Neff]	low molecular weight phosphotyrosine protein phosphatase
		gene 26469	von Willebrand factor, type A, putative [Acanthamoeba castellanii str. Neff]	von Willebrand factor, type A
		gene 8841	transporter, major facilitator superfamily superfamily protein [Acanthamoeba castellanii str. Neff]	Sugar (and other) transporter
		gene 32566	peroxisomal biogenesis factor 11 (pex11) protein [Acanthamoeba castellanii str. Neff]
		gene 31383	ATPbinding cassette, sub-family D (ALD), member 1, putative [Acanthamoeba castellanii str. Neff]	very long-chain fatty acid catabolic process
		gene 5287	prephenate dehydratase [Acanthamoeba castellanii str. Neff]	Prephenate dehydratase
		gene 24936	carboxylesterase superfamily protein [Acanthamoeba castellanii str. Neff]	Belongs to the type-B carboxylesterase lipase family
		gene 9004	ABC transporter, ATPbinding domain containing protein [Acanthamoeba castellanii str. Neff]	ABC transporter F family member
		gene 8997	hypothetical protein ACA1_037140 [Acanthamoeba castellanii str. Neff]
		gene 28061	Poly(3hydroxybutyrate) depolymerase [Acanthamoeba castellanii str. Neff]	Esterase PHB depolymerase
		gene 1877	Transloconassociated protein subunit gamma, putative [Acanthamoeba castellanii str. Neff]	Translocon-associated protein, gamma subunit (TRAP-gamma)
		gene 26062	rRNA metabolism protein, SBDS family [Acanthamoeba castellanii str. Neff]	mature ribosome assembly
		gene 4176	cyclin, Nterminal domain containing protein [Acanthamoeba castellanii str. Neff]	Belongs to the cyclin family
		gene 4464	Molybdenum cofactor sulfurase, putative [Acanthamoeba castellanii str. Neff]	F-box LRR-repeat protein
		gene 25171	hypothetical protein ACA1_389580 [Acanthamoeba castellanii str. Neff]
		gene 18358	zinc finger domain containing protein [Acanthamoeba castellanii str. Neff]
		gene 2362	NAD(P)H:quinone oxidoreductase [Acanthamoeba castellanii str. Neff]	Flavodoxin-like fold
		gene 27038	triacylglycerol lipase [Acanthamoeba castellanii str. Neff]	Patatin-like phospholipase. Source PGD
		gene 2471	23S rRNA (uracil5-)-methyltransferase RumA, putative, partial [Acanthamoeba castellanii str. Neff]	Catalyzes the formation of 5-methyl-uridine at position 1939 (m5U1939) in 23S rRNA
		gene 6921	Yip1 domain containing protein [Acanthamoeba castellanii str. Neff]	Terbinafine resistance locus protein (yip1)
		gene 6337	hypothetical protein ACA1_212970 [Acanthamoeba castellanii str. Neff]	Survival motor neuron protein (SMN)
		gene 16549	hypothetical protein ACA1_002510 [Acanthamoeba castellanii str. Neff]
		gene 8479	BTB/POZ domain containing protein [Acanthamoeba castellanii str. Neff]	Broad-Complex, Tramtrack and Bric a brac
		gene 14111	dolichyl-phosphate-mannose-protein mannosyltransferase [Gloiopeltis furcata]	C-terminal four TMM region of protein-O-mannosyltransferase
		gene 7791	hypothetical protein ACA1_399730 [Acanthamoeba castellanii str. Neff]
		gene 8422	hypothetical protein ACA1_169740 [Acanthamoeba castellanii str. Neff]
		gene 30483	hypothetical protein ACA1_365400 [Acanthamoeba castellanii str. Neff]
		gene 22399	hypothetical protein ACA1_095710 [Acanthamoeba castellanii str. Neff]	Domain of unknown function (DUF4139)
		gene 545	hypothetical protein ACA1_000560 [Acanthamoeba castellanii str. Neff]
		gene 9986	methyltransferase type 11 [Nannochloropsis gaditana]
		gene 17712	calponin domain containing protein [Acanthamoeba castellanii str. Neff]
		gene 17079	protein NAR1 isoform X1 [Solanum pennellii]	Cytosolic Fe-S cluster assembly factor narfl
		gene 32305	hypothetical protein ACA1_044700 [Acanthamoeba castellanii str. Neff]	HAUS augmin-like complex subunit 1
		gene 33558	hypothetical protein ACA1_044690 [Acanthamoeba castellanii str. Neff]
		gene 7395	sphingosine hydroxylase [Acanthamoeba castellanii str. Neff]	Belongs to the sterol desaturase family
		gene 21316	ATP/GTP nucleotidebinding protein [Acanthamoeba castellanii str. Neff]	phosphotransferase activity, carboxyl group as acceptor
		gene 14866	DnaJ domain containing protein [Acanthamoeba castellanii str. Neff]	AMMECR1
		gene 26012	CatecholO-methyltransferase domain containing protein 1, putative [Acanthamoeba castellanii str. Neff]	PFAM O-methyltransferase
		gene 732	WH2 motif domain containing protein [Acanthamoeba castellanii str. Neff]
		gene 21416	hypothetical protein ACA1_360640 [Acanthamoeba castellanii str. Neff]
		gene 10227	SRFtype transcription factor (DNA-binding and dimerization domain) domain containing protein [Acanthamoeba castellanii str. Neff]
		gene 22556	von Willebrand factor type A domain containing protein [Acanthamoeba castellanii str. Neff]	Putative glutamine amidotransferase
		gene 35097	fattyacid synthase complex protein [Acanthamoeba castellanii str. Neff]	Domain of unknown function (DUF1729)
		gene 2940	hypothetical protein ACA1_290870 [Acanthamoeba castellanii str. Neff]
		gene 2941	chaperone protein DnaJ, putative [Acanthamoeba castellanii str. Neff]	DnaJ central domain
		gene 9959	BTB/POZ domain containing protein [Acanthamoeba castellanii str. Neff]	HECT E3 ubiquitin ligase. Source PGD
		gene 19903	hypothetical protein ACA1_054080 [Acanthamoeba castellanii str. Neff]
		gene 3000	hypothetical protein ACA1_184120 [Acanthamoeba castellanii str. Neff]	Gamma interferon inducible lysosomal thiol reductase (GILT)
		gene 2998	Hypothetical protein ACA1_184100 [Acanthamoeba castellanii str. Neff]	Uncharacterised ACR, YagE family COG1723
		gene 8645	Hsp20/alpha crystallin family protein [Acanthamoeba castellanii str. Neff]	CS domain
		gene 34443	transcription factor tfiib repeat domain containing protein [Acanthamoeba castellanii str. Neff]	TFIIB zinc-binding
		gene 14601	HCaRG protein [Acanthamoeba castellanii str. Neff]	COMM domain-containing protein 1
		gene 27874	amyloid beta precursor proteinbinding protein 1 isoform 6, putative [Acanthamoeba castellanii str. Neff]	NEDD8 activating enzyme activity
		gene 8202	importin beta subunit [Acanthamoeba castellanii str. Neff]	ribosomal protein import into nucleus
		gene 7496	Sel1 repeatcontaining protein [Acanthamoeba castellanii str. Neff]
		gene 9027	SNARE associated Golgi protein [Acanthamoeba castellanii str. Neff]	SNARE associated Golgi protein
		gene 14680	SUMOactivating enzyme subunit 1, putative [Acanthamoeba castellanii str. Neff]	SUMO activating enzyme activity
		gene 3859	hypothetical protein ACA1_202760 [Acanthamoeba castellanii str. Neff]
		gene 30447	40S ribosomal protein S3a, putative [Acanthamoeba castellanii str. Neff]	Belongs to the eukaryotic ribosomal protein eS1 family
		gene 9018	hypothetical protein ACA1_219890 [Acanthamoeba castellanii str. Neff]	protein tyrosine phosphatase activity
		gene 9877	leucinezipper-like transcription regulator [Acanthamoeba castellanii str. Neff]	acyl-CoA-binding domain-containing protein
		gene 2646	hypothetical protein ACA1_040820 [Acanthamoeba castellanii str. Neff]	Protein SDE2 homolog
		gene 32538	helicase Cterminal domain containing protein [Acanthamoeba castellanii str. Neff]	SWI SNF-related matrix-associated actin-dependent regulator of chromatin subfamily A member 3-like
		gene 669	hypothetical protein ACA1_366370 [Acanthamoeba castellanii str. Neff]	DNA repair protein
		gene 9233	Ras subfamily protein [Acanthamoeba castellanii str. Neff]	GTP binding
		gene 23037	aldo/keto reductase family oxidoreductase [Acanthamoeba castellanii str. Neff]	Aldo/keto reductase family
		gene 22862	hypothetical protein CBC52_010360 [Gammaproteobacteria bacterium TMED92]	Phytanoyl-CoA dioxygenase (PhyH)
		gene 22856	phytochelatin synthase, putative [Acanthamoeba castellanii str. Neff]
		gene 23609	mediator of rna polymerase ii transcription, putative [Acanthamoeba castellanii str. Neff]	regulation of transcription by RNA polymerase II
		gene 4555	hypothetical protein ACA1_159110 [Acanthamoeba castellanii str. Neff]	SH3-binding, glutamic acid-rich protein
		gene 2024	PREDICTED: 7-dehydrocholesterol reductase isoform X1 [Peromyscus maniculatus bairdii]	7-dehydrocholesterol reductase
		gene 27799	Choline/Carnitine oacyltransferase superfamily protein [Acanthamoeba castellanii str. Neff]	Belongs to the carnitine choline acetyltransferase family
		gene 30116	hypothetical protein ACA1_264340 [Acanthamoeba castellanii str. Neff]
		gene 26563	hypothetical protein ACA1_272670 [Acanthamoeba castellanii str. Neff]
		gene 22727	C2 domain containing protein [Acanthamoeba castellanii str. Neff]	ankyrin repeat
		gene 14354	serine proteinase [Acanthamoeba castellanii str. Neff]	COG144 Subtilisin-like serine proteases
		gene 21601	hypothetical protein Glove_245g12 [Diversispora versiformis]	Elongation factor G C-terminus
		gene 19223	Thioredoxin [uncultured bacterium]	Calsequestrin
		gene 24147	MORN repeatcontaining protein [Acanthamoeba castellanii str. Neff]
		gene 5748	inosine5'-monophosphate dehydrogenase [Acanthamoeba castellanii str. Neff]	Catalyzes the irreversible NADPH-dependent deamination of GMP to IMP. It functions in the conversion of nucleobase, nucleoside and nucleotide derivatives of G to A nucleotides, and in maintaining the intracellular balance of A and G nucleotides
		gene 32437	MORN repeat-containing protein [Acanthamoeba castellanii str. Neff]
		gene 5790	Fbox domain containing protein [Acanthamoeba castellanii str. Neff]
		gene 47	acylCoA synthetase [Acanthamoeba castellanii str. Neff]	AMP-binding enzyme
		gene 28109	myosin head (motor domain) domain containing protein [Acanthamoeba castellanii str. Neff]	Belongs to the TRAFAC class myosin-kinesin ATPase superfamily. Myosin family
		gene 960	protein kinase domain containing protein [Acanthamoeba castellanii str. Neff]	protein serine/threonine kinase activity
		gene 2595	phosphoesterase [Cavenderia fasciculata]	Acid phosphatase homologues
		gene 9557	dihydropteridine reductase [Acanthamoeba castellanii str. Neff]	Enoyl-(Acyl carrier protein) reductase
		gene 2417	4aminobutyrate aminotransferase [Acanthamoeba castellanii str. Neff]	Aminotransferase class-III
		gene 34971	Leucinerich repeat protein lrrA, putative [Acanthamoeba castellanii str. Neff]
		gene 20448	ankyrin repeat-containing protein [Acanthamoeba castellanii str. Neff]	Histone-lysine N-methyltransferase
		gene 32004	hypothetical protein ACA1_066090 [Acanthamoeba castellanii str. Neff]
		gene 9433	protein pns1, putative [Acanthamoeba castellanii str. Neff]	choline transmembrane transporter activity
		gene 23681	hypothetical protein ACA1_207500 [Acanthamoeba castellanii str. Neff]
		gene 3258	jumonji domain containing 5, putative [Acanthamoeba castellanii str. Neff]	A domain family that is part of the cupin metalloenzyme superfamily.
		gene 9653	pyridoxamine 5'phosphate oxidase family superfamily protein [Acanthamoeba castellanii str. Neff]	general stress protein 26
		gene 22751	hypothetical protein ACA1_189850 [Acanthamoeba castellanii str. Neff]
		gene 5426	Fbox domain containing protein [Acanthamoeba castellanii str. Neff]
		gene 27946	CBS domain containing protein [Acanthamoeba castellanii str. Neff]	Domain in cystathionine beta-synthase and other proteins.
		gene 9072	SNARE associated Golgi protein [Acanthamoeba castellanii str. Neff]	canonical Wnt signaling pathway involved in osteoblast differentiation
		gene 23017	hypothetical protein ACA1_117010 [Acanthamoeba castellanii str. Neff]	Protein of unknown function, DUF488
		gene 4577	transloconassociated protein, putative [Acanthamoeba castellanii str. Neff]	Translocon-associated protein (TRAP), alpha subunit
		gene 27930	hypothetical protein ACA1_198450 [Acanthamoeba castellanii str. Neff]
		gene 9571	transcriptional regulator, Sir2 family protein [Acanthamoeba castellanii str. Neff]	NAD+ binding
		gene 9775	Gpatch domain containing protein [Acanthamoeba castellanii str. Neff]	glycine rich nucleic binding domain
		gene 19397	peptidase S8 and S53 subtilisin kexin sedolisin, putative [Acanthamoeba castellanii str. Neff]	peptidase S8 and S53, subtilisin, kexin, sedolisin
		gene 24281	SacI domain containing protein [Acanthamoeba castellanii str. Neff]	SacI homology domain
		gene 27647	hypothetical protein SAMD00019534_113180 [Acytostelium subglobosum LB1]
		gene 8527	hypothetical protein ACA1_376980 [Acanthamoeba castellanii str. Neff]
		gene 21227	nacetylglucosaminyl-phosphatidylinositol de-n-acetylase [Acanthamoeba castellanii str. Neff]	N-acetylglucosaminylphosphatidylinositol deacetylase activity
		gene 3641	BAG domain containing protein [Acanthamoeba castellanii str. Neff]
		gene 18603	steroid isomerase [Acanthamoeba castellanii str. Neff]	fatty acid elongation, saturated fatty acid
		gene 2663	acylCoA dehydrogenase, putative [Acanthamoeba castellanii str. Neff]	Acyl-CoA oxidase
		gene 20004	RhoGEF domain containing protein [Acanthamoeba castellanii str. Neff]	Domain found in Dishevelled, Egl-1, and Pleckstrin (DEP)
		gene 26746	transmembrane protein, putative [Acanthamoeba castellanii str. Neff]	YhhN family
		gene 34020	anthranilate phosphoribosyltransferase [Acanthamoeba castellanii str. Neff]	Trifunctional enzyme bearing the Gln amidotransferase (GATase) domain of anthranilate synthase, indole-glycerolphosphate synthase, and phosphoribosylanthranilate isomerase activities
		gene 15303	TBC domain containing protein [Acanthamoeba castellanii str. Neff]	regulation of vesicle fusion
		gene 5089	diacylglycerol oacyltransferase [Acanthamoeba castellanii str. Neff]	2-acylglycerol O-acyltransferase activity
		gene 6296	hypothetical protein ACA1_088970 [Acanthamoeba castellanii str. Neff]
		gene 29108	bZIP transcription factor domain containing protein [Acanthamoeba castellanii str. Neff]
		gene 13365	Ubiquitin fusion degradation protein 1, putative [Acanthamoeba castellanii str. Neff]	Ubiquitin fusion degradation protein 1 homolog
		gene 16188	WD repeat-containing protein 36-like isoform X2 [Dinothrombium tinctorium]	Utp21 specific WD4 associated putative domain
		gene 1598	myosin head (motor domain) domain containing protein [Acanthamoeba castellanii str. Neff]	Belongs to the TRAFAC class myosin-kinesin ATPase superfamily. Myosin family
		gene 656	hypothetical protein ACA1_069360 [Acanthamoeba castellanii str. Neff]	Translationally controlled tumour protein
		gene 27947	hypothetical protein ACA1_258560 [Acanthamoeba castellanii str. Neff]	Peptidyl-prolyl cis-trans isomerase FKBP3
		gene 9026	peptidase C19 family protein [Acanthamoeba castellanii str. Neff]	Belongs to the peptidase C19 family
		gene 9998	hypothetical protein SAMD00019534_026950 [Acytostelium subglobosum LB1]	Belongs to the protein kinase superfamily. TKL Ser Thr protein kinase family
		gene 15214	CCAATbox-binding transcription factor, putative [Acanthamoeba castellanii str. Neff]	proximal promoter DNA-binding transcription activator activity, RNA polymerase II-specific
		gene 7330	inorganic anion transporter, sulfate permease (SulP) subfamily protein [Acanthamoeba castellanii str. Neff]	STAS domain
		gene 14327	Transmembrane amino acid transporter, putative [Acanthamoeba castellanii str. Neff]	amino acid
		gene 31768	hypothetical protein ACA1_111940 [Acanthamoeba castellanii str. Neff]
		gene 28963	zinc finger, c2h2 type domain containing protein [Acanthamoeba castellanii str. Neff]	zinc finger
		gene 12879	betalactamase [Acanthamoeba castellanii str. Neff]	Beta-lactamase
		gene 6392	protein kinase domain containing protein [Acanthamoeba castellanii str. Neff]	Guanine nucleotide exchange factor for Ras-like GTPases; N-terminal motif
		gene 7308	hypothetical protein ACA1_227260 [Acanthamoeba castellanii str. Neff]	Bacterial protein of unknown function (HtrL_YibB)
		gene 34393	DEAD/DEAH box helicase domain containing protein [Acanthamoeba castellanii str. Neff]	Belongs to the DEAD box helicase family
		gene 7777	elongation factor Tu GTP binding domain containing protein [Acanthamoeba castellanii str. Neff]	One of the essential components for the initiation of protein synthesis. Protects formylmethionyl-tRNA from spontaneous hydrolysis and promotes its binding to the 3S ribosomal subunits. Also involved in the hydrolysis of GTP during the formation of the 7S ribosomal complex
		gene 7877	4'-phosphopantetheinyl transferase superfamily protein [Acanthamoeba castellanii str. Neff]	dehydrogenase-phosphopantetheinyl transferase
		gene 7874	splicing factor 3b subunit 3, putative [Acanthamoeba castellanii str. Neff]	Mono-functional DNA-alkylating methyl methanesulfonate N-term
		gene 35276	chorismate mutase, putative [Acanthamoeba castellanii str. Neff]	Chorismate mutase type II
		gene 9166	RasGEF domain containing protein [Acanthamoeba castellanii str. Neff]	Guanine nucleotide exchange factor for Ras-like GTPases; N-terminal motif
		gene 28581	hypothetical protein ACA1_365080 [Acanthamoeba castellanii str. Neff]	PH domain associated with Beige/BEACH
		gene 882	hybrid sensor histidine kinase/response regulator [Candidatus Rokubacteria bacterium]	Histidine Phosphotransfer domain
		gene 18563	hypothetical protein PanWU01x14_220400 [Parasponia andersonii]	Nuclear speckle splicing regulatory protein 1-like
		gene 879	CBS (cystathionine-beta-synthase) domain-containing protein [Tieghemostelium lacteum]	Domain in cystathionine beta-synthase and other proteins.
		gene 19883	cyclin, Nterminal domain containing protein [Acanthamoeba castellanii str. Neff]	Belongs to the cyclin family
		gene 4462	Molybdenum cofactor sulfurase, putative [Acanthamoeba castellanii str. Neff]	DNA-templated transcriptional preinitiation complex assembly
		gene 4467	kinesin motor domain containing protein [Acanthamoeba castellanii str. Neff]	tubulin-dependent ATPase activity
		gene 21764	PAS domain Sbox domain containing protein [Acanthamoeba castellanii str. Neff]	His Kinase A (phosphoacceptor) domain
		gene 5885	prenyltransferase and squalene oxidase repeat domain containing protein [Acanthamoeba castellanii str. Neff]	activity. It is involved in the biological process described with regulation of cell proliferation
		gene 28860	cAMPdependent protein kinase type I-alpha regulatory subunit, putative [Acanthamoeba castellanii str. Neff]	Cyclic nucleotide-monophosphate binding domain
		gene 26735	peptide chain release factor 1, archaeal and eukaryotic forms subfamily protein [Acanthamoeba castellanii str. Neff]	eukaryotic peptide chain release factor subunit 1
		gene 3151	imidazoleglycerolphosphate dehydratase [Acanthamoeba castellanii str. Neff]	imidazoleglycerol-phosphate dehydratase activity
		gene 567	C4methyl sterol oxidase [Acanthamoeba castellanii str. Neff]	C-4 methylsterol oxidase activity
		gene 1948	hypothetical protein ACA1_307910 [Acanthamoeba castellanii str. Neff]
		gene 1947	hypothetical protein ACA1_307920 [Acanthamoeba castellanii str. Neff]
		gene 1943	hypothetical protein ACA1_037450 [Acanthamoeba castellanii str. Neff]
		gene 8563	methylenetetrahydrofolate reductase [Acanthamoeba castellanii str. Neff]	Methylenetetrahydrofolate reductase
		gene 37256
		gene 5375	CRAL/TRIO domain containing protein [Acanthamoeba castellanii str. Neff]	CRAL/TRIO domain
		gene 18636	nucleosome assembly protein family [Acanthamoeba castellanii str. Neff]	Belongs to the nucleosome assembly protein (NAP) family
		gene 32760	hypothetical protein ACA1_163390 [Acanthamoeba castellanii str. Neff]	Neddylation of cullins play an essential role in the regulation of SCF-type complexes activity
		gene 26537	ribosomal L28e protein family [Acanthamoeba castellanii str. Neff]	Ribosomal L28e protein family
		gene 3273	hypothetical protein ACA1_253850 [Acanthamoeba castellanii str. Neff]	Horizontally Transferred TransMembrane Domain
		gene 7117	TBC domain containing protein [Acanthamoeba castellanii str. Neff]
		gene 26516	phosphoserine transaminase [Acanthamoeba castellanii str. Neff]	Catalyzes the reversible conversion of 3- phosphohydroxypyruvate to phosphoserine and of 3-hydroxy-2-oxo-4- phosphonooxybutanoate to phosphohydroxythreonine
		gene 5919	succinylglutamate desuccinylase/aspartoacylase, putative [Acanthamoeba castellanii str. Neff]	Succinylglutamate desuccinylase / Aspartoacylase family
		gene 9408	pyruvate dehydrogenase E1 alpha subunit [Dictyostelium discoideum AX4]	The pyruvate dehydrogenase complex catalyzes the overall conversion of pyruvate to acetyl-CoA and CO(2)
		gene 234	von Willebrand factor type A domain containing protein [Acanthamoeba castellanii str. Neff]	Von Willebrand factor type A domain
		gene 29366	proteasome component region PCI domain-containing protein [Heterostelium album PN500]	PCI domain-containing protein 2
		gene 38595
		gene 3127	protein kinase domain containing protein [Acanthamoeba castellanii str. Neff]	protein serine/threonine kinase activity
		gene 28071	CMP/dCMP deaminase, zincbinding, putative [Acanthamoeba castellanii str. Neff]	MafB19-like deaminase
		gene 24740	NAD-dependent malic enzyme, putative [Acanthamoeba castellanii str. Neff]	malate dehydrogenase (decarboxylating) (NAD+) activity
		gene 21289	lipid transport family protein [Acanthamoeba castellanii str. Neff]
		gene 3684	serine/threonine kinase [Acanthamoeba castellanii str. Neff]	Myotubularin-like phosphatase domain
		gene 3206	ubiquitinactivating enzyme E1 1, putative [Acanthamoeba castellanii str. Neff]	Belongs to the ubiquitin-activating E1 family
		gene 26697	Sarp-3, putative [Acanthamoeba castellanii str. Neff]	Testis intracellular mediator protein. Source PGD
		gene 7563	transporter, major facilitator subfamily protein [Acanthamoeba castellanii str. Neff]	Nodulin-like
		gene 32344	RNA recognition motif domain containing protein [Acanthamoeba castellanii str. Neff]	RNA binding
		gene 22208	hypothetical protein GUITHDRAFT_65602, partial [Guillardia theta CCMP2712]	Lysine (K)-specific demethylase 4A
		gene 35078	SH3 domain containing protein [Acanthamoeba castellanii str. Neff]	BAR
		gene 30161	ribosomal protein L27, putative [Acanthamoeba castellanii str. Neff]	Belongs to the bacterial ribosomal protein bL27 family
		gene 35686	hypothetical protein ACA1_199560 [Acanthamoeba castellanii str. Neff]
		gene 30582	hypothetical protein ACA1_058120 [Acanthamoeba castellanii str. Neff]	Putative DNA-binding domain
		gene 996	WD domain, G-beta repeat-containing protein [Acanthamoeba castellanii str. Neff]	Guanine nucleotide-binding protein subunit beta-like protein 1 homolog
		gene 9230	kinesin motor domain containing protein [Acanthamoeba castellanii str. Neff]	Kinesin motor, catalytic domain. ATPase.
		gene 785	hypothetical protein ACA1_071730 [Acanthamoeba castellanii str. Neff]
		gene 898	RhoGEF domain containing protein [Acanthamoeba castellanii str. Neff]	Protein present in Fab1, YOTB, Vac1, and EEA1
		gene 27196	integral membrane family protein [Acanthamoeba castellanii str. Neff]	Integral membrane protein DUF92
		gene 5969	isochorismatase family superfamily protein [Acanthamoeba castellanii str. Neff]	It is involved in the biological process described with metabolic process
		gene 31113	CUE domain containing protein [Acanthamoeba castellanii str. Neff]
		gene 7681	hypothetical protein H310_07152 [Aphanomyces invadans]	Histone methylation protein DOT1
		gene 8848	hypothetical protein ACA1_102900 [Acanthamoeba castellanii str. Neff]
		gene 26192	serine incorporator 3, putative [Acanthamoeba castellanii str. Neff]	Serine incorporator (Serinc)
		gene 4193	chitinase domain containing protein 1, putative [Acanthamoeba castellanii str. Neff]	Chitinase domain-containing protein 1 isoform X1
		gene 31231	hypothetical protein ACA1_200060 [Acanthamoeba castellanii str. Neff]
		gene 27839	hypothetical protein ACA1_264740 [Acanthamoeba castellanii str. Neff]	Belongs to the peptidase C19 family
		gene 7537	protein serine/threonine kinase [Acanthamoeba castellanii str. Neff]	Protein kinase C terminal domain
		gene 3664	hypothetical protein ACA1_183720 [Acanthamoeba castellanii str. Neff]
		gene 31255	Ras subfamily protein [Acanthamoeba castellanii str. Neff]	Ras-related protein
		gene 24138	hypothetical protein ACA1_249170 [Acanthamoeba castellanii str. Neff]	phosphatase 2c
		gene 449	hypothetical protein ACA1_087340 [Acanthamoeba castellanii str. Neff]	Inner membrane component domain
		gene 7972	P protein [Acanthamoeba castellanii str. Neff]
		gene 37290
		gene 20213	SET domain protein [Acanthamoeba castellanii str. Neff]	SET (Su(var)3-9, Enhancer-of-zeste, Trithorax) domain
		gene 3806	Ribosephosphate pyrophosphokinase 3, mitochondrial, putative [Acanthamoeba castellanii str. Neff]	Belongs to the ribose-phosphate pyrophosphokinase family
		gene 25323	GTPase of unknown function subfamily protein [Acanthamoeba castellanii str. Neff]	Ferrous iron transport protein B
		gene 37488
		gene 28529	BAR domain containing protein [Acanthamoeba castellanii str. Neff]	beta-1 adrenergic receptor binding
		gene 45	hypothetical protein ACA1_072780 [Acanthamoeba castellanii str. Neff]
		gene 27255	FHA domain containing protein [Acanthamoeba castellanii str. Neff]
		gene 9436	hypothetical protein ACA1_203040 [Acanthamoeba castellanii str. Neff]	Pre-mRNA-processing factor. Source PGD
		gene 25550	hypothetical protein AMK73_01080 [Planctomycetes bacterium SM23_32]	NADPH regeneration
		gene 31866	hypothetical protein ACA1_135590 [Acanthamoeba castellanii str. Neff]
		gene 20697	hypothetical protein ACA1_374540 [Acanthamoeba castellanii str. Neff]	ligase activity
		gene 9265	SMP30/CGR1 family protein [Acanthamoeba castellanii str. Neff]	SMP-3/Gluconolaconase/LRE-like region
		gene 37559
		gene 4375	oxidoreductase, putative [Acanthamoeba castellanii str. Neff]	oxidoreductase activity
		gene 29677	hypothetical protein ACA1_333250 [Acanthamoeba castellanii str. Neff]
		gene 36052
		gene 8528	leucine rich repeat domain containing protein [Acanthamoeba castellanii str. Neff]
		gene 7131	UBA/TSN domain containing protein [Acanthamoeba castellanii str. Neff]	XPC-binding domain
		gene 26636	amidohydrolase family protein [Acanthamoeba castellanii str. Neff]	Amidohydrolase
		gene 2381	RGS-containing protein kinase [Heterostelium album PN500]	TRAF-type zinc finger
		gene 27424	tetratricopeptide repeat domain containing protein [Acanthamoeba castellanii str. Neff]
		gene 35296	RFX DNAbinding domain containing protein [Acanthamoeba castellanii str. Neff]
		gene 35056	ribosomal protein L10, putative [Acanthamoeba castellanii str. Neff]	Ribosomal protein P is the functional equivalent of E.coli protein L1
		gene 25279	hypothetical protein BAUCODRAFT_82315, partial [Baudoinia panamericana UAMH 10762]
		gene 6875	Interferonrelated developmental regulator 1, putative [Acanthamoeba castellanii str. Neff]	Interferon-related developmental regulator
		gene 30949	hypothetical protein ACA1_378250 [Acanthamoeba castellanii str. Neff]
		gene 22884	hypothetical protein ACA1_183230 [Acanthamoeba castellanii str. Neff]	Multiprotein-bridging factor
		gene 23799	ATPase, AAA domain containing protein [Acanthamoeba castellanii str. Neff]
		gene 777	hypothetical protein ACA1_071670 [Acanthamoeba castellanii str. Neff]
		gene 2019	actin related protein 2/3 complex, 41 kDa subunit [Acanthamoeba castellanii str. Neff]	Functions as component of the Arp2 3 complex which is involved in regulation of actin polymerization and together with an activating nucleation-promoting factor (NPF) mediates the formation of branched actin networks
		gene 22984	MORN repeatcontaining protein [Acanthamoeba castellanii str. Neff]
		gene 23928	hypothetical protein ACA1_321200 [Acanthamoeba castellanii str. Neff]
		gene 8414	NOL1/NOP2/sun domain containing protein [Acanthamoeba castellanii str. Neff]	Belongs to the class I-like SAM-binding methyltransferase superfamily. RsmB NOP family
		gene 7434	ATPase/histidine kinase/DNA gyrase B/HSP90 domain containing protein [Acanthamoeba castellanii str. Neff]	Histidine kinase
		gene 18890	hypothetical protein ACA1_096380 [Acanthamoeba castellanii str. Neff]
		gene 29623	dual specificity phosphatase [Acanthamoeba castellanii str. Neff]	phosphatase with dual specificity toward Ser Thr and Tyr-containing proteins
		gene 31884	uricase [Acanthamoeba castellanii str. Neff]	Catalyzes the oxidation of uric acid to 5- hydroxyisourate, which is further processed to form (S)-allantoin
		gene 38626
		gene 32546	hypothetical protein ACA1_138800 [Acanthamoeba castellanii str. Neff]
		gene 6567	hypothetical protein ACA1_116450 [Acanthamoeba castellanii str. Neff]	Potential Queuosine, Q, salvage protein family
		gene 25639	steroid isomerase [Acanthamoeba castellanii str. Neff]	fatty acid elongation, saturated fatty acid
		gene 31463	helicase associated domain containing protein [Acanthamoeba castellanii str. Neff]
		gene 32988	SPRY domain containing protein [Acanthamoeba castellanii str. Neff]	BTB POZ domain-containing protein
		gene 7650	hypothetical protein ACA1_057110 [Acanthamoeba castellanii str. Neff]
		gene 8581	hypothetical protein [Tupanvirus deep ocean]
		gene 19202
		gene 19172	pyridoxaldependent decarboxylase conserved domain containing protein [Acanthamoeba castellanii str. Neff]	glutamate decarboxylase activity
		gene 5325	NINE protein [Mycolicibacterium setense]
		gene 29664	OHCU decarboxylase [Acanthamoeba castellanii str. Neff]	OHCU decarboxylase
		gene 21996	G protein coupled receptor, putative [Acanthamoeba castellanii str. Neff]	clathrin heavy chain binding
		gene 23739	hypothetical protein ACA1_055300 [Acanthamoeba castellanii str. Neff]
		gene 23161	homeobox domain containing protein [Acanthamoeba castellanii str. Neff]
		gene 35136	RNA recognition motifdomain containing protein [Acanthamoeba castellanii str. Neff]	RNA recognition motif 2
		gene 18131	hypothetical protein ACA1_291030 [Acanthamoeba castellanii str. Neff]	autophagosome membrane docking
		gene 17793	allantoinase [Acanthamoeba castellanii str. Neff]	OHCU decarboxylase
		gene 20406	protein phosphatase 2c-related protein [Acanthamoeba castellanii str. Neff]	Sigma factor PP2C-like phosphatases
		gene 618	zinc finger, C3HC4 type (RING finger) domain containing protein [Acanthamoeba castellanii str. Neff]	zinc-ribbon
		gene 30808	SH3 domain containing protein [Acanthamoeba castellanii str. Neff]	isoform X1
		gene 29864	farnesyltransferase/geranylgeranyltransferase, putative [Acanthamoeba castellanii str. Neff]	Protein prenyltransferase alpha subunit repeat
		gene 7326	hypothetical protein ACA1_238620 [Acanthamoeba castellanii str. Neff]
		gene 6486	polymorphic outer membrane protein [Acanthamoeba castellanii str. Neff]
		gene 27595	Prokumamolisin, activation domain containing protein [Acanthamoeba castellanii str. Neff]	Pro-kumamolisin, activation domain
		gene 34699	hypothetical protein ACA1_266520 [Acanthamoeba castellanii str. Neff]
		gene 31541	hypothetical protein ACA1_279500 [Acanthamoeba castellanii str. Neff]
		gene 5367	universal stress domain containing protein [Acanthamoeba castellanii str. Neff]	Universal stress protein A-like protein
		gene 9201	sodium/calcium exchanger protein [Acanthamoeba castellanii str. Neff]	Sodium/calcium exchanger protein
		gene 1541	hypothetical protein ACA1_116690 [Acanthamoeba castellanii str. Neff]	Domain of unknown function (DUF4436)
		gene 33151	hypothetical protein ACA1_097160 [Acanthamoeba castellanii str. Neff]
		gene 9572	adenylsulfate kinase [Acanthamoeba castellanii str. Neff]	Catalyzes the synthesis of activated sulfate
		gene 4132	LNS2 (Lipin/Ned1/Smp2) protein [Acanthamoeba castellanii str. Neff]	phosphatidylinositol transporter activity
		gene 5269	hypothetical protein ACA1_358380, partial [Acanthamoeba castellanii str. Neff]	Ribosomal_S15
		gene 23113	WD repeatcontaining protein JIP5, putative [Acanthamoeba castellanii str. Neff]	ribosomal large subunit biogenesis
		gene 7873	hypothetical protein ACA1_038270 [Acanthamoeba castellanii str. Neff]
		gene 540	pentatricopeptide repeat domain containing protein [Acanthamoeba castellanii str. Neff]
		gene 16117	leucine rich repeat domain containing protein [Acanthamoeba castellanii str. Neff]
		gene 5392	PAS domain Sbox domain containing protein [Acanthamoeba castellanii str. Neff]	Histidine kinase
		gene 4461	tRNA (guanineN1)-methyltransferase, partial [Acanthamoeba castellanii str. Neff]	tRNA methyltransferase 1 homolog
		gene 12236	Ser/Thr phosphatase family superfamily protein [Acanthamoeba castellanii str. Neff]	Calcineurin-like phosphoesterase
		gene 32554	hemerythrin hhe cation binding subfamily protein [Acanthamoeba castellanii str. Neff]	hhe domain-containing protein
		gene 21869	hypothetical protein ACA1_183540 [Acanthamoeba castellanii str. Neff]
		gene 2735	hypothetical protein ACA1_329460 [Acanthamoeba castellanii str. Neff]
		gene 35801	hypothetical protein ACA1_110260 [Acanthamoeba castellanii str. Neff]
		gene 5838	SAP domain containing protein [Acanthamoeba castellanii str. Neff]
		gene 7053	hydrolase, NUDIX domain containing protein [Acanthamoeba castellanii str. Neff]	ribosomal
		gene 20058	sulfite reductase (NADPH), putative [Acanthamoeba castellanii str. Neff]	FAD binding domain
		gene 18243	ankyrin repeat domain protein [Acanthamoeba castellanii str. Neff]
		gene 22993	hypothetical protein ACA1_248800 [Acanthamoeba castellanii str. Neff]
		gene 4554	hypothetical protein ACA1_159120 [Acanthamoeba castellanii str. Neff]
		gene 23013	hypothetical protein PROFUN_12602 [Planoprotostelium fungivorum]	Heavy-metal-associated domain
		gene 38230
		gene 28506	sensory transduction histidine kinase, putative [Acanthamoeba castellanii str. Neff]	PhoQ Sensor
		gene 1164	hypothetical protein ACA1_281930 [Acanthamoeba castellanii str. Neff]
		gene 38680
		gene 458	hypothetical protein ACA1_206080 [Acanthamoeba castellanii str. Neff]	Inner membrane component domain
		gene 9347	carboxylesterase superfamily protein [Acanthamoeba castellanii str. Neff]	Belongs to the type-B carboxylesterase lipase family
		gene 7192	carboxylesterase superfamily protein [Acanthamoeba castellanii str. Neff]	Belongs to the type-B carboxylesterase lipase family
		gene 34934	mannose-binding protein [Acanthamoeba castellanii]

## Sheet: glycosidase
			gene identification	Function
			gene 4051	ADP-ribosylglycohydrolase family protein

## Sheet: MIP
		gene identification	Function
		gene 34934	mannose binding

## Sheet: Hsp
		gene identification	Function
		gene 6737	Hsp20/alpha crystallin family
		gene 1586	Hsp70 protein
		gene 8645	Hsp20/alpha crystallin family protein

## Sheet: lipase
			gene identification	Function
			gene 8337	phospholipase A2 activator
			gene 9347	carboxylesterase lipase
			gene 7192	carboxylesterase lipase
			gene 27752	phospholipase D
			gene 34693	phospholipase d
			gene 23763	carboxylesterase lipase
			gene 24936	carboxylesterase lipase
			gene 27038	triacylglycerol lipase

## Sheet: peptidase
			gene ene identification	Function
			gene 19397	peptidase S8 and S53 subtilisin kexin sedolisin
			gene 3757	PFAM peptidase T2 asparaginase 2
			gene 8789	peptidase C19 family
			gene 9969	metallocarboxypeptidase
			gene 11390	peptidase S8 and S53, subtilisin, kexin, sedolisin
			gene 12288	Aminopeptidase I zinc metalloprotease (M18)
			gene 12995	peptidase M17 family
			gene 25924	Serine aminopeptidase, S33
			gene 26649	peptidase C19 family
			gene 27916	peptidase C19 family
			gene 9026	peptidase C19 family protein

## Sheet: metalloprotease
				gene identification	Function
				gene 12288	Aminopeptidase I zinc metalloprotease (M18)
				gene 1047	metalloenzyme superfamily
				gene 9969	metallocarboxypeptidase
				gene 3258	metalloenzyme superfamily

## Sheet: cytoskeleton
	gene identification	Function
	gene 1267	myosin-kinesin ATPase
	gene 2252	actin binding
	gene 7071	actin binding
	gene 11046	Filamin/ABP280 repeat
	gene 12034	WD repeat coronin family
	gene 13406	RasGAP C-terminus
	gene 18110	Myosin
	gene 19142	myosin-kinesin ATPase
	gene 21894	actin-binding
	gene 23185	Belongs to the TRAFAC class myosin-kinesin ATPase superfamily. Myosin family
	gene 26221	Adf-like domain-containing protein
	gene 29540	WD repeat protein
	gene 30346	Zinc-binding domain present in Lin-11, Isl-1, Mec-3.
	gene 31863	CAP family
	gene 3985	Broad-Complex, Tramtrack and Bric a brac
	gene 19869	Translationally controlled tumour protein
	gene 5738	Ca2 -binding protein (EF-Hand superfamily)

## Sheet: oxido-reduction
			gene identification	Function
			gene 15075	glutathione peroxidase
			gene 31764	peroxidase
			gene 27487	oxidoreductase
