# Supplementary material for: Description of Virulent Factors and Horizontal Gene Transfers of Keratitis-Associated Amoeba Acanthamoeba Triangularis by Genome Analysis
Source: Pathogens. 2020 Mar 16;9(3):217. doi: 10.3390/pathogens9030217 (PMC7157575; doi:10.3390/pathogens9030217)
Supplement: Supplementary file 1 [file pathogens-09-00217-s001.zip › Supplementary Table 4.xlsx]

## Sheet: Feuil1
							Unique gene of Acanthamoeba triangularis	Core gene of Acanthamoeba triangularis
							gene 29	gene 10477,gene 11440
							gene 100	gene 20370,gene 31791
							gene 138	gene 5026,gene 5666
							gene 333	gene 5667
							gene 707	gene 13129,gene 24442
							gene 1000	gene 10187
							gene 1014	gene 10184
							gene 1029	gene 2997
							gene 1170	gene 27507
							gene 1184	gene 23936
							gene 4088	gene 29737
							gene 4155	gene 5817
							gene 5069	gene 14807,gene 9042
							gene 5122	gene 16949,gene 2631
							gene 5386	gene 2632,gene 8004
							gene 5561	gene 12342,gene 17734
							gene 6282	gene 25867
							gene 8085	gene 11201
							gene 8793	gene 6550
							gene 8851	gene 14695,gene 6201
							gene 9561	gene 22309
							gene 9743	gene 37705
							gene 10480	gene 14550
							gene 10589	gene 5254
							gene 13289	gene 18081,gene 22873
							gene 13390	gene 30289,gene 7746
							gene 13553	gene 499
							gene 14705	gene 4316
							gene 15330	gene 23615,gene 5829
							gene 16884	gene 22822
							gene 16985	gene 1424,gene 26826
							gene 17688	gene 36880
							gene 18442	gene 19506
							gene 19239	gene 32915
							gene 19273	gene 11593,gene 30734
							gene 19409	gene 11594,gene 30735
							gene 20106	gene 1039,gene 1291
							gene 20400	gene 21232
							gene 20595	gene 23500
							gene 23645	gene 22774
							gene 23781	gene 28096
							gene 24388	gene 2964
							gene 25045	gene 2969
							gene 25974	gene 27865
							gene 26719	gene 35895,gene 36432
							gene 27365	gene 26890
							gene 27515	gene 29607
							gene 28659	gene 13309,gene 2055
							gene 28832	gene 25861,gene 8378
							gene 29627	gene 30479
							gene 29652	gene 25075,gene 8988
							gene 29712	gene 3786,gene 9702
							gene 29910	gene 22675
							gene 29935	gene 13096
							gene 30232	gene 8751,gene 9973
							gene 30700	gene 19290
							gene 31602	gene 18951,gene 23294
							gene 32086	gene 29209
							gene 32347	gene 1822,gene 27960
							gene 32470	gene 7284
							gene 32545	gene 7281
							gene 32796	gene 5738
							gene 32935	gene 5739
							gene 33136	gene 11418,gene 2863
							gene 33788	gene 13707,gene 16177
							gene 33982	gene 9563
							gene 34078	gene 33709,gene 7674
							gene 34088	gene 2410,gene 32600
							gene 34495	gene 18650
							gene 34508	gene 1856,gene 26220
							gene 34581	gene 12929
							gene 34706	gene 24441,gene 25399
							gene 34791	gene 29518,gene 3537
							gene 34802	gene 18521,gene 5110
							gene 35020	gene 10565,gene 32225
							gene 35428	gene 10324,gene 35426
							gene 35838	gene 20495,gene 26469
							gene 36086	gene 22328
							gene 36125	gene 22329,gene 8841
							gene 36494	gene 24111
							gene 36707	gene 20418,gene 32566
							gene 36777	gene 29156
							gene 36978	gene 15075
							gene 36987	gene 21035,gene 31383
							gene 37072	gene 35844
							gene 37190	gene 15587,gene 21374
							gene 37494	gene 30091,gene 30146
							gene 37578	gene 3632,gene 5287
							gene 37842	gene 23763,gene 24936,gene 7192,gene 9347
							gene 37913	gene 7194
							gene 37947	gene 25802
							gene 38156	gene 27752
							gene 38162	gene 9631
							gene 38195	gene 28881
							gene 38675	gene 31643
							gene 38911	gene 12287
							gene 39090	gene 12288
							gene 39113	gene 27325,gene 9004
							gene 39352	gene 16735,gene 8997
								gene 27881,gene 28061
								gene 16167,gene 1877
								gene 16760
								gene 26055,gene 26062
								gene 21371
								gene 33262
								gene 24653
								gene 11951
								gene 3563
								gene 3565
								gene 13576
								gene 31764
								gene 32361
								gene 3708,gene 4176
								gene 368
								gene 17537,gene 4464
								gene 31022
								gene 18869,gene 25171
								gene 23526
								gene 4637,gene 929
								gene 18187,gene 18358
								gene 1783,gene 2362
								gene 17061,gene 27038
								gene 18110
								gene 21782,gene 2471
								gene 32948
								gene 30141,gene 6921
								gene 17124,gene 22604
								gene 6340
								gene 27289,gene 6337
								gene 25924
								gene 16632,gene 23103,gene 25030
								gene 16256,gene 16549
								gene 16550
								gene 3985,gene 8479
								gene 28788
								gene 23887
								gene 20167
								gene 11884,gene 9823
								gene 11957,gene 14111
								gene 12203
								gene 5449,gene 7791
								gene 23443
								gene 2479
								gene 2472
								gene 6491
								gene 476,gene 8422
								gene 16376,gene 9868
								gene 937
								gene 30292,gene 30483
								gene 10896
								gene 22352,gene 22399
								gene 17304
								gene 3278,gene 545
								gene 4936
								gene 28681
								gene 4197
								gene 9716,gene 9986
								gene 13709,gene 17712
								gene 36450
								gene 8970
								gene 39408
								gene 38184
								gene 34064
								gene 25926
								gene 12834
								gene 25530,gene 32305
								gene 25531,gene 33558
								gene 10691
								gene 23497
								gene 5481
								gene 5483
								gene 14915
								gene 4145,gene 7395
								gene 15071,gene 21316
								gene 22048
								gene 22047,gene 24522
								gene 10417,gene 14866
								gene 25302,gene 26012
								gene 22446
								gene 16123,gene 2428
								gene 22375,gene 6358
								gene 11848,gene 732
								gene 20339,gene 21416
								gene 29208,gene 33173
								gene 20788
								gene 5970
								gene 7643
								gene 24
								gene 10226,gene 10227
								gene 14593
								gene 16029,gene 32644
								gene 8337
								gene 17340
								gene 1701
								gene 13504
								gene 28908
								gene 21145,gene 22556
								gene 29680
								gene 10096
								gene 1416
								gene 20744
								gene 33420
								gene 23162
								gene 13214,gene 2940
								gene 13215,gene 2941
								gene 27224
								gene 31485
								gene 12894,gene 9959
								gene 1811
								gene 17171,gene 17367
								gene 21894
								gene 2684
								gene 19271,gene 19903
								gene 16348
								gene 26574,gene 3000
								gene 29564,gene 2998
								gene 6737,gene 8645
								gene 28697,gene 34443
								gene 10168,gene 14601
								gene 18012
								gene 15875
								gene 14421,gene 27874
								gene 31080,gene 7496
								gene 8790,gene 9027
								gene 11990,gene 14680
								gene 13406
								gene 3083
								gene 13496
								gene 13495
								gene 32597
								gene 19
								gene 15
								gene 26153
								gene 17029
								gene 26978,gene 3859
								gene 1462
								gene 1452
								gene 18920
								gene 30240,gene 30447
								gene 9021
								gene 20265,gene 9018
								gene 18749
								gene 20777,gene 20822
								gene 10914
								gene 28304
								gene 28770,gene 7954
								gene 23223,gene 2646
								gene 23225,gene 32538
								gene 5162
								gene 1215
								gene 15259,gene 669
								gene 35696,gene 9233
								gene 17111,gene 23037
								gene 7922
								gene 31862
								gene 23290
								gene 4717,gene 770
								gene 11493,gene 22862
								gene 32767
								gene 17420,gene 22856
								gene 33790
								gene 34144
								gene 32373
								gene 12746,gene 23609
								gene 12995
								gene 4556
								gene 21326,gene 4555
								gene 12799,gene 4547
								gene 24468
								gene 28917
								gene 34281
								gene 27183,gene 4198
								gene 10161,gene 2024
								gene 5473
								gene 10402
								gene 19142
								gene 11046
								gene 24375,gene 27799
								gene 38172
								gene 3352
								gene 14691
								gene 28749,gene 29066
								gene 15645,gene 30116
								gene 6518
								gene 23255
								gene 19465,gene 19798
								gene 6064
								gene 4796,gene 6063
								gene 9060
								gene 19994,gene 26563
								gene 11707,gene 22727
								gene 13203,gene 14354
								gene 15207
								gene 15867,gene 21601
								gene 12741,gene 19223
								gene 181,gene 24147
								gene 16633
								gene 22784,gene 5748
								gene 24580,gene 4321
								gene 9647
								gene 28329,gene 32437
								gene 13252
								gene 35391,gene 5790
								gene 2695
								gene 11952
								gene 8171
								gene 33708
								gene 41
								gene 5980
								gene 4114
								gene 6782
								gene 12038
								gene 25094
								gene 15057,gene 22866
								gene 2625,gene 960
								gene 2588
								gene 2537,gene 2595
								gene 13546,gene 1503
								gene 4051
								gene 7901
								gene 25449
								gene 15770,gene 9557
								gene 15336
								gene 10576,gene 2417
								gene 10244,gene 18635
								gene 17240
								gene 21261,gene 26415
								gene 27378
								gene 19945,gene 8304
								gene 12636,gene 34971
								gene 22615,gene 23371
								gene 12034
								gene 4083
								gene 4084
								gene 12737,gene 34416
								gene 12733,gene 20448
								gene 22804,gene 32004
								gene 10829,gene 14093
								gene 9160
								gene 209
								gene 4417
								gene 25587
								gene 25512
								gene 3374
								gene 19107
								gene 8327
								gene 27431,gene 9433
								gene 33563
								gene 14239,gene 23681
								gene 12015
								gene 1349
								gene 31747
								gene 17719
								gene 21650
								gene 845
								gene 29477
								gene 4189
								gene 1047,gene 3258
								gene 17626,gene 9653
								gene 15536
								gene 17612
								gene 21269
								gene 5564
								gene 13750
								gene 4103
								gene 30969
								gene 22263,gene 22751
								gene 20738,gene 5426
								gene 8022
								gene 2713,gene 27946
								gene 23417
								gene 17071
								gene 33189,gene 9072
								gene 3704
								gene 3700
								gene 38763
								gene 6007
								gene 10224,gene 23017
								gene 10223
								gene 29961,gene 4577
								gene 28936
								gene 24159
								gene 27963
								gene 24027,gene 27930
								gene 29150
								gene 20637
								gene 29540
								gene 23340
								gene 5786,gene 9571
								gene 1498,gene 9775
								gene 17964
								gene 17492,gene 18470
								gene 18468
								gene 15376,gene 9385
								gene 26731
								gene 11390,gene 19397
								gene 25009
								gene 11843,gene 24281
								gene 7701
								gene 21699
								gene 13886,gene 22143
								gene 13748
								gene 13747
								gene 19891,gene 27647
								gene 20684
								gene 20652,gene 8527
								gene 28644
								gene 18232
								gene 4296,gene 5774
								gene 16344,gene 21227
								gene 11720,gene 25593
								gene 18519,gene 3641
								gene 16748,gene 18603
								gene 23656
								gene 6601
								gene 1979,gene 2663
								gene 22621,gene 23780
								gene 5217
								gene 10330,gene 20004
								gene 26020
								gene 24413
								gene 23823,gene 26746
								gene 21787,gene 34020
								gene 14306,gene 15303
								gene 21283
								gene 3674,gene 5089
								gene 26870,gene 6296
								gene 27287,gene 29108
								gene 12136,gene 13365
								gene 14210
								gene 33168
								gene 31407
								gene 13337,gene 16188
								gene 1267,gene 1598
								gene 6307
								gene 19869,gene 656
								gene 704
								gene 34146
								gene 2714,gene 27947
								gene 30356,gene 34235
								gene 8788,gene 9025
								gene 8789,gene 9026
								gene 26493,gene 9998
								gene 26495,gene 9996
								gene 14644
								gene 12555,gene 15214
								gene 6976
								gene 11126
								gene 13058,gene 14327
								gene 28669
								gene 17552
								gene 3640,gene 5296
								gene 21287,gene 31768
								gene 17838
								gene 4582
								gene 28094
								gene 15751
								gene 17143,gene 28963
								gene 18886
								gene 9969
								gene 13729
								gene 30488
								gene 11741,gene 12879
								gene 30152,gene 34991
								gene 20516
								gene 18679
								gene 3223
								gene 1516,gene 6392
								gene 2013
								gene 12482
								gene 29218
								gene 5621,gene 7308
								gene 15522,gene 21422
								gene 20341
								gene 19326,gene 34393
								gene 33099
								gene 9009
								gene 14303,gene 7777
								gene 12030,gene 7877
								gene 12027,gene 7874
								gene 31806
								gene 16962,gene 35276
								gene 26455
								gene 20686
								gene 1479,gene 9166
								gene 247
								gene 9764
								gene 26483,gene 28581
								gene 10383
								gene 14298
								gene 6563
								gene 20978
								gene 24024,gene 882
								gene 16015
								gene 26624
								gene 16110,gene 18563
								gene 5390
								gene 21670,gene 879
								gene 2957
								gene 19500,gene 19883
								gene 36493
								gene 22070,gene 27498
								gene 16911,gene 4462
								gene 25350
								gene 19092,gene 21764
								gene 14008,gene 5885
								gene 10936
								gene 324
								gene 11164
								gene 26523,gene 28860
								gene 15961
								gene 15960
								gene 32033
								gene 1031
								gene 16247
								gene 18434
								gene 15753,gene 26735
								gene 15808,gene 3151
								gene 15647,gene 33234
								gene 30683,gene 33989
								gene 2262
								gene 25750
								gene 23399
								gene 418
								gene 241
								gene 12309,gene 19909
								gene 4458,gene 567
								gene 35627
								gene 12509,gene 1948
								gene 12508,gene 1947
								gene 16214,gene 1943
								gene 12260,gene 8563
								gene 7259
								gene 690
								gene 1687,gene 21076
								gene 24745,gene 37256
								gene 5374
								gene 2763,gene 5375
								gene 16207,gene 17410
								gene 22306,gene 38714
								gene 10243,gene 18636
								gene 35023
								gene 21345
								gene 12650,gene 32760
								gene 9861
								gene 15266
								gene 22600,gene 26537
								gene 13676
								gene 12252
								gene 22077,gene 3273
								gene 4940
								gene 29247
								gene 14842
								gene 28579
								gene 1020,gene 7117
								gene 22633
								gene 11165
								gene 21033,gene 26516
								gene 36807
								gene 14168
								gene 33760
								gene 14391,gene 5919
								gene 13330,gene 9408
								gene 34713
								gene 10389
								gene 33553
								gene 12728,gene 234
								gene 20661,gene 28760
								gene 30956
								gene 25763,gene 29366
								gene 24654
								gene 25179
								gene 28031,gene 38595
								gene 27984,gene 38054
								gene 17586,gene 3127
								gene 25488
								gene 16864,gene 28071
								gene 25297
								gene 12411,gene 21289
								gene 12681,gene 3684
								gene 9697
								gene 15920
								gene 13680,gene 3206
								gene 32267
								gene 26465,gene 26697
								gene 31918,gene 34809
								gene 19958
								gene 29339,gene 7563
								gene 20096,gene 32344
								gene 17046,gene 22208
								gene 25074,gene 8989
								gene 7362
								gene 23185,gene 35078
								gene 4471
								gene 5736
								gene 5734
								gene 15405,gene 30161
								gene 21413,gene 35686
								gene 26221
								gene 10704
								gene 3324
								gene 1702
								gene 28910,gene 30582
								gene 17655
								gene 13686,gene 3200
								gene 26626,gene 996
								gene 10728,gene 26984
								gene 7683
								gene 16712,gene 9230
								gene 9507
								gene 12645,gene 785
								gene 29691
								gene 20930
								gene 21781,gene 898
								gene 2708
								gene 21844
								gene 1771
								gene 2480,gene 27196
								gene 2149,gene 5969
								gene 15413
								gene 16626
								gene 27916,gene 31113
								gene 24366,gene 7681
								gene 531
								gene 4604
								gene 4674
								gene 24018,gene 8848
								gene 2239,gene 26192
								gene 13714,gene 4193
								gene 28145,gene 31231
								gene 26649,gene 27839
								gene 14935
								gene 21417
								gene 4808
								gene 17524
								gene 34693
								gene 27627
								gene 17205,gene 7537
								gene 25251
								gene 27636
								gene 9675
								gene 8646
								gene 13273,gene 3664
								gene 12540,gene 31255
								gene 24324
								gene 19214
								gene 10545,gene 24138
								gene 19421,gene 449,gene 458
								gene 25355,gene 7972
								gene 6434
								gene 2648,gene 3386
								gene 31863,gene 37290
								gene 6461
								gene 20140,gene 20213
								gene 1489
								gene 26325
								gene 15838,gene 3806
								gene 14074,gene 25323
								gene 17759
								gene 16640,gene 37488
								gene 14932,gene 28529
								gene 11346,gene 45
								gene 6781
								gene 18518,gene 27255
								gene 18634
								gene 17031,gene 9436
								gene 21131
								gene 13959,gene 25550
								gene 2065
								gene 7071
								gene 30649,gene 31866
								gene 9174
								gene 19571,gene 20697
								gene 31265,gene 9265
								gene 2252
								gene 20401
								gene 31328,gene 37559
								gene 27487,gene 4375
								gene 12590
								gene 18378
								gene 14821
								gene 1070
								gene 1494,gene 29677
								gene 36421,gene 36541
								gene 27976,gene 36052
								gene 20653,gene 8528
								gene 16657
								gene 6178,gene 7131
								gene 18843
								gene 25273,gene 26636
								gene 10099
								gene 23658
								gene 18666,gene 2381
								gene 21284,gene 27424
								gene 33912,gene 35296
								gene 23639,gene 35056
								gene 33938,gene 33953
								gene 10000
								gene 17245
								gene 15759
								gene 6306,gene 6875
								gene 28502,gene 30949
								gene 12472,gene 22884
								gene 3079
								gene 16456
								gene 10178
								gene 30827
								gene 8956
								gene 30346
								gene 20737
								gene 20153,gene 23799
								gene 25370,gene 777
								gene 29901
								gene 24889
								gene 7712
								gene 1678,gene 2019
								gene 24499
								gene 10732,gene 22984
								gene 26042
								gene 2864
								gene 23362,gene 23928
								gene 3679
								gene 24768
								gene 4224
								gene 26227,gene 8414
								gene 32757
								gene 17005,gene 18890
								gene 1925,gene 29623
								gene 15509,gene 31884
								gene 11829
								gene 27842,gene 38626,gene 38680
								gene 28333
								gene 22739,gene 32546
								gene 22468,gene 6567
								gene 25982,gene 29626
								gene 21526
								gene 17944
								gene 18934,gene 25639
								gene 19501
								gene 29212,gene 31463
								gene 28639,gene 32988
								gene 5394
								gene 4506,gene 7650
								gene 29312,gene 31446
								gene 34166
								gene 12780,gene 8581
								gene 11021
								gene 15030,gene 19202
								gene 17988
								gene 10958,gene 19172
								gene 28417,gene 5325
								gene 10710
								gene 21128,gene 29664
								gene 12702,gene 21996
								gene 21622
								gene 1368,gene 23739
								gene 23151,gene 23161
								gene 28479,gene 35136
								gene 17363,gene 18131
								gene 11309
								gene 14364,gene 17793
								gene 12899,gene 20406
								gene 14919,gene 618
								gene 22451
								gene 2
								gene 30808
								gene 19157,gene 29864
								gene 4785,gene 7326
								gene 30389,gene 6486
								gene 10915
								gene 20133
								gene 14247,gene 27595
								gene 8890
								gene 34413,gene 34699
								gene 175
								gene 34681
								gene 13009,gene 31541
								gene 32516
								gene 25082,gene 5367
								gene 252
								gene 7473,gene 9201
								gene 2628
								gene 28553
								gene 3020
								gene 25032,gene 25847
								gene 14434
								gene 11819,gene 1541
								gene 23882,gene 33151
								gene 1087
								gene 29078
								gene 5785,gene 9572
								gene 23434,gene 4132
								gene 25754
								gene 39328
								gene 17932
								gene 1722
								gene 14542
								gene 5220
								gene 3222,gene 5269
								gene 14818,gene 23113
								gene 12026,gene 7873
								gene 3285,gene 540
								gene 26752
								gene 15531,gene 16117
								gene 2803,gene 5392
								gene 16912,gene 4461
								gene 22021
								gene 21249
								gene 10367
								gene 11856,gene 12236
								gene 11714,gene 32554
								gene 16556,gene 2735
								gene 31810,gene 35801
								gene 20464
								gene 2577,gene 5838
								gene 12089,gene 7053
								gene 14481,gene 20058
								gene 14407,gene 18243
								gene 33543
								gene 3757
								gene 1872,gene 22993
								gene 21320
								gene 9495
								gene 8537
								gene 21327,gene 4554
								gene 14178
								gene 12370
								gene 18582
								gene 28064
								gene 17445,gene 23013
								gene 18595
								gene 22906
								gene 15799
								gene 38229,gene 38230
								gene 17880
								gene 35088
								gene 15321,gene 28506
								gene 5923
								gene 10972,gene 1164
								gene 33587
								gene 19548
								gene 11030
								gene 2172
